# Supplementary material for: Investigation on the association between serum lipid levels and periodontitis: a bidirectional Mendelian randomization analysis
Source: BMC Oral Health. 2023 Nov 2;23:827. doi: 10.1186/s12903-023-03575-x (PMC10623747; doi:10.1186/s12903-023-03575-x)
Supplement: Supplementary file 1 — Supplementary Material 1 [file 12903_2023_3575_MOESM1_ESM.xlsx]

## Sheet: Sheet1
Supplementary Table 1: The value of MR statistical power.
Exposure	Outcome	Power
HDL	PD(GLIDE)	0.75
LDL		0.74
TC		0.73
TG		0.76
HDL	CP(FinnGen)	0.8
LDL		0.75
TC		0.76
TG		0.77
HDL	PD(GCST90018897)	0.72
LDL		0.74
TC		0.78
TG		0.79
PD(GLIDE)	HDL	0.75
	LDL	0.81
	TC	0.78
	TG	0.7
CP(FinnGen)	HDL	0.82
	LDL	0.83
	TC	0.86
	TG	0.81
PD(GCST90018897)	HDL	0.84
	LDL	0.86
	TC	0.82
	TG	0.83
