# Supplementary material for: Investigation on the association between serum lipid levels and periodontitis: a bidirectional Mendelian randomization analysis
Source: BMC Oral Health. 2023 Nov 2;23:827. doi: 10.1186/s12903-023-03575-x (PMC10623747; doi:10.1186/s12903-023-03575-x)
Supplement: Supplementary file 2 — Supplementary Material 2 [file 12903_2023_3575_MOESM2_ESM.xlsx]

## Sheet: S1
Supplementary Table 1: Screen of BMI related SNPs in the Phenoscanner.
rsid	hg19_coordinates	a1	a2	ensembl	hgnc	trait	study	pmid	ancestry	year	beta	se	p	n	n_cases	n_controls	n_studies	unit	dataset
rs760931	chr1:1647528	C	G	ENSG00000008128	CDK11A	Childhood BMI	EGGC	26604143	European	2016	0.2179	0.0467	3.151e-06	5312	0	5312	20	SDS	EGGC_Childhood-BMI_EUR_2016
rs12044597	chr1:1708801	A	G	ENSG00000008130	NADK	Body mass index adjusted for physical activity	GIANT	28448500	Mixed	2017	-0.0166	0.0036	3.11e-06	200394	0	200394	60	IVNT	GIANT_BMI-adjusted-PA_Mixed_2017
rs12044597	chr1:1708801	A	G	ENSG00000008130	NADK	Body mass index adjusted for smoking	GIANT	28443625	European	2017	-0.015	0.0034	9.237e-06	209382	0	209382	73	IVNT	GIANT_BMI-adjusted-Smoking_EUR_2017
rs12044597	chr1:1708801	A	G	ENSG00000008130	NADK	Body mass index adjusted for smoking	GIANT	28443625	Mixed	2017	-0.0153	0.0032	2.202e-06	239737	0	239737	79	IVNT	GIANT_BMI-adjusted-Smoking_Mixed_2017
rs12044597	chr1:1708801	A	G	ENSG00000008130	NADK	Body mass index	GIANT	25673413	European	2015	-0.0151	0.0031	1.353e-06	316684	0	316684	114	IVNT	GIANT_BMI_EUR_2015
rs12044597	chr1:1708801	A	G	ENSG00000008130	NADK	Body mass index	GIANT	25673413	Mixed	2015	-0.0146	0.003	1.007e-06	333730	0	333730	125	IVNT	GIANT_BMI_Mixed_2015
rs9660180	chr1:1723031	A	G	ENSG00000078369	GNB1	Body mass index adjusted for smoking	GIANT	28443625	Mixed	2017	0.0163	0.0034	1.869e-06	218469	0	218469	79	IVNT	GIANT_BMI-adjusted-Smoking_Mixed_2017
rs9660180	chr1:1723031	A	G	ENSG00000078369	GNB1	Body mass index	GIANT	25673413	European	2015	0.0171	0.0035	8.071e-07	259826	0	259826	114	IVNT	GIANT_BMI_EUR_2015
rs9660180	chr1:1723031	A	G	ENSG00000078369	GNB1	Body mass index	GIANT	25673413	Mixed	2015	0.0164	0.0033	5.813e-07	276852	0	276852	125	IVNT	GIANT_BMI_Mixed_2015
rs6603803	chr1:1812688	A	G	ENSG00000078369	GNB1	Body mass index adjusted for smoking	GIANT	28443625	Mixed	2017	-0.0147	0.0032	6.243e-06	238538	0	238538	79	IVNT	GIANT_BMI-adjusted-Smoking_Mixed_2017
rs6603803	chr1:1812688	A	G	ENSG00000078369	GNB1	Body mass index	GIANT	25673413	European	2015	-0.015	0.0031	1.037e-06	316157	0	316157	114	IVNT	GIANT_BMI_EUR_2015
rs6603803	chr1:1812688	A	G	ENSG00000078369	GNB1	Body mass index	GIANT	25673413	Mixed	2015	-0.0147	0.003	8.483e-07	333186	0	333186	125	IVNT	GIANT_BMI_Mixed_2015
rs2803328	chr1:1874326	C	G	-	CFAP74	Body mass index adjusted for physical activity	GIANT	28448500	Mixed	2017	-0.0174	0.0038	5.46e-06	192322	0	192322	60	IVNT	GIANT_BMI-adjusted-PA_Mixed_2017
rs2803328	chr1:1874326	C	G	-	CFAP74	Body mass index adjusted for smoking	GIANT	28443625	European	2017	-0.0171	0.0037	3.503e-06	197657	0	197657	73	IVNT	GIANT_BMI-adjusted-Smoking_EUR_2017
rs2803328	chr1:1874326	C	G	-	CFAP74	Body mass index adjusted for smoking	GIANT	28443625	Mixed	2017	-0.017	0.0035	1.296e-06	227123	0	227123	79	IVNT	GIANT_BMI-adjusted-Smoking_Mixed_2017
rs2803328	chr1:1874326	C	G	-	CFAP74	Body mass index	GIANT	25673413	European	2015	-0.0155	0.0033	3.385e-06	307665	0	307665	114	IVNT	GIANT_BMI_EUR_2015
rs2803328	chr1:1874326	C	G	-	CFAP74	Body mass index	GIANT	25673413	Mixed	2015	-0.015	0.0032	3.81e-06	320214	0	320214	125	IVNT	GIANT_BMI_Mixed_2015
rs1536155	chr1:2408661	A	G	ENSG00000149527	PLCH2	Body mass index adjusted for smoking	GIANT	28443625	European	2017	0.0211	0.0046	5.03e-06	157062	0	157062	73	IVNT	GIANT_BMI-adjusted-Smoking_EUR_2017
rs12049628	chr1:2409276	A	G	ENSG00000149527	PLCH2	Body mass index adjusted for smoking	GIANT	28443625	European	2017	0.0204	0.0043	1.617e-06	162379	0	162379	73	IVNT	GIANT_BMI-adjusted-Smoking_EUR_2017
rs942817	chr1:2413634	C	G	ENSG00000149527	PLCH2	Body mass index adjusted for smoking	GIANT	28443625	European	2017	-0.0209	0.0044	1.975e-06	159503	0	159503	73	IVNT	GIANT_BMI-adjusted-Smoking_EUR_2017
rs6667605	chr1:2502780	T	C	-	RP3-395M20.7	Body mass index adjusted for smoking	GIANT	28443625	European	2017	0.0199	0.0041	1.323e-06	139758	0	139758	73	IVNT	GIANT_BMI-adjusted-Smoking_EUR_2017
rs6667605	chr1:2502780	T	C	-	RP3-395M20.7	Body mass index adjusted for smoking	GIANT	28443625	Mixed	2017	0.0178	0.0038	2.991e-06	161772	0	161772	79	IVNT	GIANT_BMI-adjusted-Smoking_Mixed_2017
rs6672381	chr1:2502834	A	G	-	RP3-395M20.7	Body mass index adjusted for smoking	GIANT	28443625	European	2017	-0.0173	0.0038	6.589e-06	163874	0	163874	73	IVNT	GIANT_BMI-adjusted-Smoking_EUR_2017
rs6672381	chr1:2502834	A	G	-	RP3-395M20.7	Body mass index adjusted for smoking	GIANT	28443625	Mixed	2017	-0.0158	0.0036	9.205e-06	185888	0	185888	79	IVNT	GIANT_BMI-adjusted-Smoking_Mixed_2017
rs10797434	chr1:2511280	T	C	-	RP3-395M20.9	Body mass index adjusted for smoking	GIANT	28443625	European	2017	0.0175	0.0038	5.348e-06	163826	0	163826	73	IVNT	GIANT_BMI-adjusted-Smoking_EUR_2017
rs10797434	chr1:2511280	T	C	-	RP3-395M20.9	Body mass index adjusted for smoking	GIANT	28443625	Mixed	2017	0.0167	0.0036	3.048e-06	185840	0	185840	79	IVNT	GIANT_BMI-adjusted-Smoking_Mixed_2017
rs4486391	chr1:2513055	A	T	-	RP3-395M20.9	Body mass index adjusted for smoking	GIANT	28443625	European	2017	-0.0174	0.0039	9.492e-06	157179	0	157179	73	IVNT	GIANT_BMI-adjusted-Smoking_EUR_2017
rs4486391	chr1:2513055	A	T	-	RP3-395M20.9	Body mass index adjusted for smoking	GIANT	28443625	Mixed	2017	-0.0165	0.0037	6.917e-06	179193	0	179193	79	IVNT	GIANT_BMI-adjusted-Smoking_Mixed_2017
rs734999	chr1:2513216	T	C	ENSG00000157870	FAM213B	Body mass index	GIANT	29273807	European	2018	0.011	0.0023	6e-07	449889	0	449889	112	IVNT	GIANT_BMI_EUR_2018
rs734999	chr1:2513216	T	C	ENSG00000157870	FAM213B	Body mass index	GIANT	29273807	Mixed	2018	0.012	0.0022	3.8e-08	526508	0	526508	123	IVNT	GIANT_BMI_Mixed_2018
rs4243830	chr1:6577871	T	C	ENSG00000171680	PLEKHG5	Body mass index in males	GIANT	25673413	Mixed	2015	-0.0301	0.0068	7.992e-06	150842	0	150842	106	IVNT	GIANT_BMI-M_Mixed_2015
rs4243831	chr1:6577915	C	G	ENSG00000171680	PLEKHG5	Body mass index in males less than or equal to 50 years of age	GIANT	26426971	European	2015	0.058	0.013	6.7e-06	38182	0	38182	114	IVNT	GIANT_BMI-M-LE-50_EUR_2015
rs1556036	chr1:6651728	T	C	ENSG00000162413	KLHL21	Body mass index adjsuted for physical activity in males	GIANT	28448500	Mixed	2017	0.0275	0.0056	7.6e-07	82268	0	82268	52	IVNT	GIANT_BMI-adjusted-PA-M_Mixed_2017
rs1556036	chr1:6651728	T	C	ENSG00000162413	KLHL21	Body mass index adjusted for smoking in males	GIANT	28443625	Mixed	2017	0.023	0.0051	5.269e-06	100534	0	100534	72	IVNT	GIANT_BMI-adjusted-Smoking-M_Mixed_2017
rs7521134	chr1:6657240	T	C	ENSG00000162413	KLHL21	Body mass index adjsuted for physical activity in males	GIANT	28448500	Mixed	2017	0.0244	0.0055	8.82e-06	84450	0	84450	52	IVNT	GIANT_BMI-adjusted-PA-M_Mixed_2017
rs7521134	chr1:6657240	T	C	ENSG00000162413	KLHL21	Body mass index adjusted for smoking	GIANT	28443625	Mixed	2017	0.0152	0.0034	8.274e-06	239557	0	239557	79	IVNT	GIANT_BMI-adjusted-Smoking_Mixed_2017
rs7521134	chr1:6657240	T	C	ENSG00000162413	KLHL21	Body mass index adjusted for smoking in males	GIANT	28443625	Mixed	2017	0.0223	0.005	7.731e-06	102375	0	102375	72	IVNT	GIANT_BMI-adjusted-Smoking-M_Mixed_2017
rs4587589	chr1:6657355	T	C	ENSG00000162413	KLHL21	Body mass index adjusted for smoking	GIANT	28443625	Mixed	2017	0.0174	0.0039	8.841e-06	185103	0	185103	79	IVNT	GIANT_BMI-adjusted-Smoking_Mixed_2017
rs301814	chr1:8510577	T	C	ENSG00000142599	RERE	Body mass index adjusted for physical activity	GIANT	28448500	Mixed	2017	-0.0187	0.0041	6.57e-06	154959	0	154959	60	IVNT	GIANT_BMI-adjusted-PA_Mixed_2017
rs12080583	chr1:8524877	A	G	ENSG00000142599	RERE	Body mass index adjusted for physical activity	GIANT	28448500	Mixed	2017	0.0188	0.0041	5.56e-06	155207	0	155207	60	IVNT	GIANT_BMI-adjusted-PA_Mixed_2017
rs4908760	chr1:8526142	A	G	ENSG00000142599	RERE	Body mass index	GIANT	29273807	Mixed	2018	0.0096	0.0021	4.7e-06	526508	0	526508	123	IVNT	GIANT_BMI_Mixed_2018
rs1922983	chr1:8531326	A	G	ENSG00000142599	RERE	Body mass index in physically active indivdiuals	GIANT	28448500	European	2017	-0.0212	0.0048	8.97e-06	110396	0	110396	57	IVNT	GIANT_BMI-Active_EUR_2017
rs1922983	chr1:8531326	A	G	ENSG00000142599	RERE	Body mass index adjusted for physical activity	GIANT	28448500	European	2017	-0.0195	0.0044	7.42e-06	141751	0	141751	57	IVNT	GIANT_BMI-adjusted-PA_EUR_2017
rs1922983	chr1:8531326	A	G	ENSG00000142599	RERE	Body mass index adjusted for physical activity	GIANT	28448500	Mixed	2017	-0.0194	0.0041	2.73e-06	155207	0	155207	60	IVNT	GIANT_BMI-adjusted-PA_Mixed_2017
rs6577488	chr1:8534529	T	C	ENSG00000142599	RERE	Body mass index adjusted for physical activity	GIANT	28448500	Mixed	2017	-0.019	0.0041	4.27e-06	155207	0	155207	60	IVNT	GIANT_BMI-adjusted-PA_Mixed_2017
rs1024197	chr1:8537058	C	G	ENSG00000142599	RERE	Body mass index in physically active indivdiuals	GIANT	28448500	European	2017	-0.0212	0.0048	8.97e-06	110396	0	110396	57	IVNT	GIANT_BMI-Active_EUR_2017
rs1024197	chr1:8537058	C	G	ENSG00000142599	RERE	Body mass index in physically active indivdiuals	GIANT	28448500	Mixed	2017	-0.0208	0.0046	7.47e-06	117311	0	117311	60	IVNT	GIANT_BMI-Active_Mixed_2017
rs1024197	chr1:8537058	C	G	ENSG00000142599	RERE	Body mass index adjusted for physical activity	GIANT	28448500	European	2017	-0.0196	0.0044	6.66e-06	141751	0	141751	57	IVNT	GIANT_BMI-adjusted-PA_EUR_2017
rs1024197	chr1:8537058	C	G	ENSG00000142599	RERE	Body mass index adjusted for physical activity	GIANT	28448500	Mixed	2017	-0.0199	0.0041	1.55e-06	155207	0	155207	60	IVNT	GIANT_BMI-adjusted-PA_Mixed_2017
rs7551849	chr1:8539463	A	G	ENSG00000142599	RERE	Body mass index in physically active indivdiuals	GIANT	28448500	European	2017	-0.0211	0.0048	9.41e-06	110396	0	110396	57	IVNT	GIANT_BMI-Active_EUR_2017
rs7551849	chr1:8539463	A	G	ENSG00000142599	RERE	Body mass index adjusted for physical activity	GIANT	28448500	European	2017	-0.0196	0.0044	7.01e-06	141751	0	141751	57	IVNT	GIANT_BMI-adjusted-PA_EUR_2017
rs7551849	chr1:8539463	A	G	ENSG00000142599	RERE	Body mass index adjusted for physical activity	GIANT	28448500	Mixed	2017	-0.0196	0.0041	2.17e-06	155207	0	155207	60	IVNT	GIANT_BMI-adjusted-PA_Mixed_2017
rs12046643	chr1:8547866	A	C	ENSG00000142599	RERE	Body mass index in physically active indivdiuals	GIANT	28448500	European	2017	-0.0211	0.0048	9.87e-06	110396	0	110396	57	IVNT	GIANT_BMI-Active_EUR_2017
rs12046643	chr1:8547866	A	C	ENSG00000142599	RERE	Body mass index adjusted for physical activity	GIANT	28448500	European	2017	-0.0196	0.0044	7.2e-06	141751	0	141751	57	IVNT	GIANT_BMI-adjusted-PA_EUR_2017
rs12046643	chr1:8547866	A	C	ENSG00000142599	RERE	Body mass index adjusted for physical activity	GIANT	28448500	Mixed	2017	-0.0195	0.0041	2.25e-06	155207	0	155207	60	IVNT	GIANT_BMI-adjusted-PA_Mixed_2017
rs10864354	chr1:8549741	T	C	ENSG00000142599	RERE	Body mass index in physically active indivdiuals	GIANT	28448500	European	2017	0.0212	0.0048	9.19e-06	110396	0	110396	57	IVNT	GIANT_BMI-Active_EUR_2017
rs10864354	chr1:8549741	T	C	ENSG00000142599	RERE	Body mass index in physically active indivdiuals	GIANT	28448500	Mixed	2017	0.0207	0.0046	7.69e-06	117311	0	117311	60	IVNT	GIANT_BMI-Active_Mixed_2017
rs10864354	chr1:8549741	T	C	ENSG00000142599	RERE	Body mass index adjusted for physical activity	GIANT	28448500	European	2017	0.0196	0.0044	6.83e-06	141751	0	141751	57	IVNT	GIANT_BMI-adjusted-PA_EUR_2017
rs10864354	chr1:8549741	T	C	ENSG00000142599	RERE	Body mass index adjusted for physical activity	GIANT	28448500	Mixed	2017	0.0199	0.0041	1.55e-06	155207	0	155207	60	IVNT	GIANT_BMI-adjusted-PA_Mixed_2017
rs4908761	chr1:8552219	A	G	ENSG00000142599	RERE	Body mass index adjusted for physical activity	GIANT	28448500	Mixed	2017	0.0201	0.0041	1.08e-06	155207	0	155207	60	IVNT	GIANT_BMI-adjusted-PA_Mixed_2017
rs4908761	chr1:8552219	A	G	ENSG00000142599	RERE	Body mass index adjusted for smoking	GIANT	28443625	Mixed	2017	0.0163	0.0037	8.643e-06	185904	0	185904	79	IVNT	GIANT_BMI-adjusted-Smoking_Mixed_2017
rs7530745	chr1:8557691	A	C	ENSG00000142599	RERE	Body mass index in physically active indivdiuals	GIANT	28448500	European	2017	-0.0211	0.0048	9.64e-06	110396	0	110396	57	IVNT	GIANT_BMI-Active_EUR_2017
rs7530745	chr1:8557691	A	C	ENSG00000142599	RERE	Body mass index in physically active indivdiuals	GIANT	28448500	Mixed	2017	-0.0209	0.0046	6.65e-06	117311	0	117311	60	IVNT	GIANT_BMI-Active_Mixed_2017
rs7530745	chr1:8557691	A	C	ENSG00000142599	RERE	Body mass index adjusted for physical activity	GIANT	28448500	European	2017	-0.0196	0.0044	6.83e-06	141751	0	141751	57	IVNT	GIANT_BMI-adjusted-PA_EUR_2017
rs7530745	chr1:8557691	A	C	ENSG00000142599	RERE	Body mass index adjusted for physical activity	GIANT	28448500	Mixed	2017	-0.0201	0.0041	1.24e-06	155207	0	155207	60	IVNT	GIANT_BMI-adjusted-PA_Mixed_2017
rs6669503	chr1:8564301	C	G	ENSG00000142599	RERE	Body mass index in physically active indivdiuals	GIANT	28448500	Mixed	2017	-0.0209	0.0046	6.25e-06	117313	0	117313	60	IVNT	GIANT_BMI-Active_Mixed_2017
rs6669503	chr1:8564301	C	G	ENSG00000142599	RERE	Body mass index adjusted for physical activity	GIANT	28448500	European	2017	-0.0196	0.0044	7.01e-06	141752	0	141752	57	IVNT	GIANT_BMI-adjusted-PA_EUR_2017
rs6669503	chr1:8564301	C	G	ENSG00000142599	RERE	Body mass index ajusted for physical activity in females	GIANT	28448500	Mixed	2017	-0.0238	0.0052	5.32e-06	91474	0	91474	53	IVNT	GIANT_BMI-adjusted-PA-F_Mixed_2017
rs6669503	chr1:8564301	C	G	ENSG00000142599	RERE	Body mass index adjusted for physical activity	GIANT	28448500	Mixed	2017	-0.0207	0.0041	5.5e-07	155208	0	155208	60	IVNT	GIANT_BMI-adjusted-PA_Mixed_2017
rs10864356	chr1:8569871	A	T	ENSG00000142599	RERE	Body mass index adjusted for physical activity	GIANT	28448500	European	2017	-0.0196	0.0044	6.63e-06	141752	0	141752	57	IVNT	GIANT_BMI-adjusted-PA_EUR_2017
rs10864356	chr1:8569871	A	T	ENSG00000142599	RERE	Body mass index adjusted for physical activity	GIANT	28448500	Mixed	2017	-0.0197	0.0041	1.92e-06	155208	0	155208	60	IVNT	GIANT_BMI-adjusted-PA_Mixed_2017
rs7542312	chr1:8573471	C	G	ENSG00000142599	RERE	Body mass index adjusted for physical activity	GIANT	28448500	Mixed	2017	0.0194	0.0041	2.71e-06	155210	0	155210	60	IVNT	GIANT_BMI-adjusted-PA_Mixed_2017
rs6668508	chr1:8574118	T	C	ENSG00000142599	RERE	Body mass index adjusted for physical activity	GIANT	28448500	European	2017	0.0197	0.0044	6.11e-06	139710	0	139710	57	IVNT	GIANT_BMI-adjusted-PA_EUR_2017
rs6577491	chr1:8574972	T	G	ENSG00000142599	RERE	Body mass index ajusted for physical activity in females	GIANT	28448500	Mixed	2017	0.0238	0.0052	5.56e-06	91469	0	91469	53	IVNT	GIANT_BMI-adjusted-PA-F_Mixed_2017
rs6577491	chr1:8574972	T	G	ENSG00000142599	RERE	Body mass index adjusted for physical activity	GIANT	28448500	Mixed	2017	0.0204	0.0041	8.09e-07	155200	0	155200	60	IVNT	GIANT_BMI-adjusted-PA_Mixed_2017
rs6577496	chr1:8581227	A	C	ENSG00000142599	RERE	Body mass index adjusted for physical activity	GIANT	28448500	Mixed	2017	0.0192	0.0041	3.27e-06	155210	0	155210	60	IVNT	GIANT_BMI-adjusted-PA_Mixed_2017
rs12131864	chr1:8591162	A	G	ENSG00000142599	RERE	Body mass index adjusted for physical activity	GIANT	28448500	European	2017	-0.0197	0.0044	6.46e-06	141754	0	141754	57	IVNT	GIANT_BMI-adjusted-PA_EUR_2017
rs12131864	chr1:8591162	A	G	ENSG00000142599	RERE	Body mass index adjusted for physical activity	GIANT	28448500	Mixed	2017	-0.0197	0.0041	1.92e-06	155210	0	155210	60	IVNT	GIANT_BMI-adjusted-PA_Mixed_2017
rs1463051	chr1:8596893	A	T	ENSG00000142599	RERE	Body mass index in physically active indivdiuals	GIANT	28448500	Mixed	2017	0.0204	0.0046	9.95e-06	117314	0	117314	60	IVNT	GIANT_BMI-Active_Mixed_2017
rs1463051	chr1:8596893	A	T	ENSG00000142599	RERE	Body mass index adjusted for physical activity	GIANT	28448500	Mixed	2017	0.0199	0.0041	1.43e-06	155211	0	155211	60	IVNT	GIANT_BMI-adjusted-PA_Mixed_2017
rs1463049	chr1:8597108	A	T	ENSG00000142599	RERE	Body mass index in physically active indivdiuals	GIANT	28448500	Mixed	2017	-0.0205	0.0046	8.91e-06	117314	0	117314	60	IVNT	GIANT_BMI-Active_Mixed_2017
rs1463049	chr1:8597108	A	T	ENSG00000142599	RERE	Body mass index adjusted for physical activity	GIANT	28448500	European	2017	-0.0197	0.0044	6.46e-06	141754	0	141754	57	IVNT	GIANT_BMI-adjusted-PA_EUR_2017
rs1463049	chr1:8597108	A	T	ENSG00000142599	RERE	Body mass index ajusted for physical activity in females	GIANT	28448500	Mixed	2017	-0.0233	0.0052	8.96e-06	91475	0	91475	53	IVNT	GIANT_BMI-adjusted-PA-F_Mixed_2017
rs1463049	chr1:8597108	A	T	ENSG00000142599	RERE	Body mass index adjusted for physical activity	GIANT	28448500	Mixed	2017	-0.0198	0.0041	1.53e-06	155210	0	155210	60	IVNT	GIANT_BMI-adjusted-PA_Mixed_2017
rs6702060	chr1:8607024	A	G	ENSG00000142599	RERE	Body mass index adjusted for physical activity	GIANT	28448500	Mixed	2017	0.0192	0.0041	3.37e-06	155209	0	155209	60	IVNT	GIANT_BMI-adjusted-PA_Mixed_2017
rs6577499	chr1:8612104	C	G	ENSG00000142599	RERE	Body mass index adjusted for physical activity	GIANT	28448500	Mixed	2017	0.0191	0.0041	3.82e-06	155198	0	155198	60	IVNT	GIANT_BMI-adjusted-PA_Mixed_2017
rs2016084	chr1:8613418	A	C	ENSG00000142599	RERE	Body mass index adjusted for physical activity	GIANT	28448500	European	2017	0.0197	0.0044	6.16e-06	141634	0	141634	57	IVNT	GIANT_BMI-adjusted-PA_EUR_2017
rs2016084	chr1:8613418	A	C	ENSG00000142599	RERE	Body mass index adjusted for physical activity	GIANT	28448500	Mixed	2017	0.0197	0.0041	2.1e-06	155090	0	155090	60	IVNT	GIANT_BMI-adjusted-PA_Mixed_2017
rs6577502	chr1:8615577	T	C	ENSG00000142599	RERE	Body mass index adjusted for physical activity	GIANT	28448500	Mixed	2017	-0.019	0.0041	4.08e-06	155208	0	155208	60	IVNT	GIANT_BMI-adjusted-PA_Mixed_2017
rs11121201	chr1:8632791	A	T	ENSG00000142599	RERE	Body mass index adjusted for physical activity	GIANT	28448500	European	2017	-0.0195	0.0044	7.58e-06	141752	0	141752	57	IVNT	GIANT_BMI-adjusted-PA_EUR_2017
rs11121201	chr1:8632791	A	T	ENSG00000142599	RERE	Body mass index adjusted for physical activity	GIANT	28448500	Mixed	2017	-0.0195	0.0041	2.43e-06	155208	0	155208	60	IVNT	GIANT_BMI-adjusted-PA_Mixed_2017
rs1061039	chr1:8642588	T	C	ENSG00000142599	RERE	Body mass index adjusted for physical activity	GIANT	28448500	Mixed	2017	-0.019	0.0041	4.09e-06	155207	0	155207	60	IVNT	GIANT_BMI-adjusted-PA_Mixed_2017
rs6663123	chr1:8642931	T	C	ENSG00000142599	RERE	Body mass index adjusted for physical activity	GIANT	28448500	Mixed	2017	-0.0186	0.0041	6.88e-06	155208	0	155208	60	IVNT	GIANT_BMI-adjusted-PA_Mixed_2017
rs7537982	chr1:8644007	T	C	ENSG00000142599	RERE	Body mass index ajusted for physical activity in females	GIANT	28448500	Mixed	2017	0.0233	0.0052	8.76e-06	91411	0	91411	53	IVNT	GIANT_BMI-adjusted-PA-F_Mixed_2017
rs7537982	chr1:8644007	T	C	ENSG00000142599	RERE	Body mass index adjusted for physical activity	GIANT	28448500	Mixed	2017	0.0196	0.0041	2.13e-06	155067	0	155067	60	IVNT	GIANT_BMI-adjusted-PA_Mixed_2017
rs6670508	chr1:8647917	C	G	ENSG00000142599	RERE	Body mass index adjusted for physical activity	GIANT	28448500	Mixed	2017	0.0188	0.0041	5.16e-06	155208	0	155208	60	IVNT	GIANT_BMI-adjusted-PA_Mixed_2017
rs12136766	chr1:8663821	A	G	ENSG00000142599	RERE	Body mass index adjusted for physical activity	GIANT	28448500	Mixed	2017	0.0183	0.0041	8.87e-06	155203	0	155203	60	IVNT	GIANT_BMI-adjusted-PA_Mixed_2017
rs6701331	chr1:8670206	A	C	ENSG00000142599	RERE	Body mass index adjusted for physical activity	GIANT	28448500	Mixed	2017	-0.0185	0.0041	7.16e-06	155200	0	155200	60	IVNT	GIANT_BMI-adjusted-PA_Mixed_2017
rs1381928	chr1:8690933	A	G	ENSG00000142599	RERE	Body mass index adjusted for physical activity	GIANT	28448500	Mixed	2017	0.0189	0.0041	4.5e-06	155202	0	155202	60	IVNT	GIANT_BMI-adjusted-PA_Mixed_2017
rs6577513	chr1:8702753	A	G	ENSG00000142599	RERE	Body mass index adjusted for physical activity	GIANT	28448500	Mixed	2017	0.0187	0.0041	6.06e-06	155167	0	155167	60	IVNT	GIANT_BMI-adjusted-PA_Mixed_2017
rs2401138	chr1:8704059	C	G	ENSG00000142599	RERE	Body mass index adjusted for physical activity	GIANT	28448500	Mixed	2017	0.0191	0.0041	3.99e-06	155110	0	155110	60	IVNT	GIANT_BMI-adjusted-PA_Mixed_2017
rs11121210	chr1:8708529	T	C	ENSG00000142599	RERE	Body mass index adjusted for physical activity	GIANT	28448500	Mixed	2017	-0.019	0.0041	4.68e-06	155175	0	155175	60	IVNT	GIANT_BMI-adjusted-PA_Mixed_2017
rs10864360	chr1:8724522	T	C	ENSG00000142599	RERE	Body mass index in physically active indivdiuals	GIANT	28448500	European	2017	0.0208	0.0042	9.43e-07	138180	0	138180	57	IVNT	GIANT_BMI-Active_EUR_2017
rs10864360	chr1:8724522	T	C	ENSG00000142599	RERE	Body mass index in physically active indivdiuals	GIANT	28448500	Mixed	2017	0.02	0.0041	8.24e-07	150166	0	150166	60	IVNT	GIANT_BMI-Active_Mixed_2017
rs10864360	chr1:8724522	T	C	ENSG00000142599	RERE	Body mass index adjusted for physical activity	GIANT	28448500	European	2017	0.0196	0.0038	2.83e-07	180371	0	180371	57	IVNT	GIANT_BMI-adjusted-PA_EUR_2017
rs10864360	chr1:8724522	T	C	ENSG00000142599	RERE	Body mass index adjusted for physical activity	GIANT	28448500	Mixed	2017	0.0193	0.0036	7.87e-08	200399	0	200399	60	IVNT	GIANT_BMI-adjusted-PA_Mixed_2017
rs10864360	chr1:8724522	T	C	ENSG00000142599	RERE	Body mass index adjusted for smoking	GIANT	28443625	European	2017	0.0172	0.0035	9.075e-07	209415	0	209415	73	IVNT	GIANT_BMI-adjusted-Smoking_EUR_2017
rs10864360	chr1:8724522	T	C	ENSG00000142599	RERE	Body mass index adjusted for smoking	GIANT	28443625	Mixed	2017	0.0164	0.0033	4.904e-07	239789	0	239789	79	IVNT	GIANT_BMI-adjusted-Smoking_Mixed_2017
rs10864360	chr1:8724522	T	C	ENSG00000142599	RERE	Body mass index in non-smokers	GIANT	28443625	Mixed	2017	0.0166	0.0037	7.274e-06	189605	0	189605	79	IVNT	GIANT_BMI-Non-smokers_Mixed_2017
rs11121212	chr1:8725993	T	C	ENSG00000142599	RERE	Body mass index adjusted for physical activity	GIANT	28448500	Mixed	2017	0.0193	0.0041	2.91e-06	155169	0	155169	60	IVNT	GIANT_BMI-adjusted-PA_Mixed_2017
rs10864361	chr1:8726721	T	C	ENSG00000142599	RERE	Body mass index in physically active indivdiuals	GIANT	28448500	European	2017	-0.0213	0.0042	5.37e-07	138175	0	138175	57	IVNT	GIANT_BMI-Active_EUR_2017
rs10864361	chr1:8726721	T	C	ENSG00000142599	RERE	Body mass index in physically active indivdiuals	GIANT	28448500	Mixed	2017	-0.0203	0.0041	6.52e-07	150156	0	150156	60	IVNT	GIANT_BMI-Active_Mixed_2017
rs10864361	chr1:8726721	T	C	ENSG00000142599	RERE	Body mass index adjusted for physical activity	GIANT	28448500	European	2017	-0.0203	0.0038	1.32e-07	180364	0	180364	57	IVNT	GIANT_BMI-adjusted-PA_EUR_2017
rs10864361	chr1:8726721	T	C	ENSG00000142599	RERE	Body mass index adjusted for physical activity	GIANT	28448500	Mixed	2017	-0.0195	0.0036	8.01e-08	200387	0	200387	60	IVNT	GIANT_BMI-adjusted-PA_Mixed_2017
rs10864361	chr1:8726721	T	C	ENSG00000142599	RERE	Body mass index adjusted for smoking	GIANT	28443625	European	2017	-0.0175	0.0035	5.418e-07	209402	0	209402	73	IVNT	GIANT_BMI-adjusted-Smoking_EUR_2017
rs10864361	chr1:8726721	T	C	ENSG00000142599	RERE	Body mass index adjusted for smoking	GIANT	28443625	Mixed	2017	-0.0157	0.0033	1.758e-06	239769	0	239769	79	IVNT	GIANT_BMI-adjusted-Smoking_Mixed_2017
rs6695867	chr1:8730779	A	G	ENSG00000142599	RERE	Body mass index adjusted for physical activity	GIANT	28448500	European	2017	0.0193	0.0044	9.94e-06	139606	0	139606	57	IVNT	GIANT_BMI-adjusted-PA_EUR_2017
rs11121215	chr1:8733128	T	C	ENSG00000142599	RERE	Body mass index adjusted for physical activity	GIANT	28448500	Mixed	2017	-0.0194	0.0041	2.74e-06	155143	0	155143	60	IVNT	GIANT_BMI-adjusted-PA_Mixed_2017
rs7556169	chr1:8741401	A	G	ENSG00000142599	RERE	Body mass index adjusted for physical activity	GIANT	28448500	Mixed	2017	-0.0187	0.0041	5.99e-06	155161	0	155161	60	IVNT	GIANT_BMI-adjusted-PA_Mixed_2017
rs12711521	chr1:11090916	A	C	ENSG00000009724	MASP2	Body mass index	GIANT	29273807	European	2018	-0.014	0.0028	7.3e-07	449889	0	449889	112	IVNT	GIANT_BMI_EUR_2018
rs12711521	chr1:11090916	A	C	ENSG00000009724	MASP2	Body mass index	GIANT	29273807	Mixed	2018	-0.015	0.0025	5.7e-09	526508	0	526508	123	IVNT	GIANT_BMI_Mixed_2018
rs2791653	chr1:11129848	A	G	ENSG00000171824	EXOSC10	Body mass index	GIANT	25673413	Mixed	2015	0.0153	0.0034	5.351e-06	339152	0	339152	125	IVNT	GIANT_BMI_Mixed_2015
rs1010447	chr1:11269796	T	C	ENSG00000198793	MTOR	Body mass index	GIANT	25673413	Mixed	2015	0.0152	0.0033	3.639e-06	338845	0	338845	125	IVNT	GIANT_BMI_Mixed_2015
rs10779751	chr1:11284336	A	G	ENSG00000198793	MTOR	Body mass index	GIANT	25673413	European	2015	0.0151	0.0034	8.537e-06	321851	0	321851	114	IVNT	GIANT_BMI_EUR_2015
rs10779751	chr1:11284336	A	G	ENSG00000198793	MTOR	Body mass index	GIANT	25673413	Mixed	2015	0.0157	0.0033	1.547e-06	338917	0	338917	125	IVNT	GIANT_BMI_Mixed_2015
rs3820071	chr1:15808767	A	G	ENSG00000215704	CELA2B	Body mass index	GIANT	29273807	European	2018	-0.014	0.0025	5.1e-08	449889	0	449889	112	IVNT	GIANT_BMI_EUR_2018
rs3820071	chr1:15808767	A	G	ENSG00000215704	CELA2B	Body mass index	GIANT	29273807	Mixed	2018	-0.013	0.0023	3.6e-08	526508	0	526508	123	IVNT	GIANT_BMI_Mixed_2018
rs3766160	chr1:15808872	A	G	ENSG00000215704	CELA2B	Body mass index	GIANT	29273807	European	2018	-0.014	0.0025	8.2e-08	449889	0	449889	112	IVNT	GIANT_BMI_EUR_2018
rs3766160	chr1:15808872	A	G	ENSG00000215704	CELA2B	Body mass index	GIANT	29273807	Mixed	2018	-0.013	0.0023	6.2e-08	526508	0	526508	123	IVNT	GIANT_BMI_Mixed_2018
rs10799790	chr1:23418153	T	C	ENSG00000169641	LUZP1	Body mass index	GIANT	29273807	European	2018	-0.017	0.003	3.2e-08	449889	0	449889	112	IVNT	GIANT_BMI_EUR_2018
rs10799790	chr1:23418153	T	C	ENSG00000169641	LUZP1	Body mass index	GIANT	29273807	Mixed	2018	-0.014	0.0027	1.7e-07	526508	0	526508	123	IVNT	GIANT_BMI_Mixed_2018
rs3765407	chr1:23419374	T	G	ENSG00000169641	LUZP1	Body mass index	GIANT	29273807	European	2018	-0.017	0.003	3.4e-08	449889	0	449889	112	IVNT	GIANT_BMI_EUR_2018
rs3765407	chr1:23419374	T	G	ENSG00000169641	LUZP1	Body mass index	GIANT	29273807	Mixed	2018	-0.014	0.0026	9e-08	526508	0	526508	123	IVNT	GIANT_BMI_Mixed_2018
rs477830	chr1:23419383	T	C	ENSG00000169641	LUZP1	Body mass index	GIANT	29273807	European	2018	-0.016	0.003	4.9e-08	449889	0	449889	112	IVNT	GIANT_BMI_EUR_2018
rs477830	chr1:23419383	T	C	ENSG00000169641	LUZP1	Body mass index	GIANT	29273807	Mixed	2018	-0.014	0.0026	2.2e-07	526508	0	526508	123	IVNT	GIANT_BMI_Mixed_2018
rs12563200	chr1:23680630	T	C	-	ZNF436	Body mass index females	Akiyama M	28892062	East Asian	2017	-0.02973	0.006577	6.168e-06	82438	0	82438	3	IVNT	Akiyama-M_BMI-F_EAS_2017
rs79253736	chr1:23685489	T	C	ENSG00000125945	ZNF436	Body mass index females	Akiyama M	28892062	East Asian	2017	-0.02848	0.006369	7.761e-06	82438	0	82438	3	IVNT	Akiyama-M_BMI-F_EAS_2017
rs41300120	chr1:23685968	T	C	ENSG00000125945	ZNF436	Body mass index females	Akiyama M	28892062	East Asian	2017	0.02846	0.006367	7.794e-06	82438	0	82438	3	IVNT	Akiyama-M_BMI-F_EAS_2017
rs3795308	chr1:23689083	A	G	ENSG00000125945	ZNF436	Body mass index females	Akiyama M	28892062	East Asian	2017	-0.02853	0.006365	7.386e-06	82438	0	82438	3	IVNT	Akiyama-M_BMI-F_EAS_2017
rs79490829	chr1:23691901	A	T	ENSG00000125945	ZNF436	Body mass index females	Akiyama M	28892062	East Asian	2017	0.0285	0.006365	7.578e-06	82438	0	82438	3	IVNT	Akiyama-M_BMI-F_EAS_2017
rs10917374	chr1:23693167	C	G	ENSG00000125945	ZNF436	Body mass index females	Akiyama M	28892062	East Asian	2017	-0.02846	0.006365	7.76e-06	82438	0	82438	3	IVNT	Akiyama-M_BMI-F_EAS_2017
rs754984	chr1:23698120	C	G	ENSG00000125945	ZNF436	Body mass index females	Akiyama M	28892062	East Asian	2017	0.0283	0.006365	8.728e-06	82438	0	82438	3	IVNT	Akiyama-M_BMI-F_EAS_2017
rs9887921	chr1:23700811	T	C	ENSG00000125945	ZNF436	Body mass index females	Akiyama M	28892062	East Asian	2017	-0.02824	0.006364	9.088e-06	82438	0	82438	3	IVNT	Akiyama-M_BMI-F_EAS_2017
rs4649024	chr1:23701583	T	C	-	ZNF436-AS1	Body mass index females	Akiyama M	28892062	East Asian	2017	-0.02833	0.006365	8.579e-06	82438	0	82438	3	IVNT	Akiyama-M_BMI-F_EAS_2017
rs7532311	chr1:23708486	T	C	ENSG00000204219	TCEA3	Body mass index females	Akiyama M	28892062	East Asian	2017	0.02842	0.006359	7.841e-06	82438	0	82438	3	IVNT	Akiyama-M_BMI-F_EAS_2017
rs10917375	chr1:23708989	T	C	ENSG00000204219	TCEA3	Body mass index females	Akiyama M	28892062	East Asian	2017	0.02844	0.006356	7.682e-06	82438	0	82438	3	IVNT	Akiyama-M_BMI-F_EAS_2017
rs12131566	chr1:23709759	T	C	ENSG00000204219	TCEA3	Body mass index females	Akiyama M	28892062	East Asian	2017	-0.03428	0.007412	3.743e-06	82438	0	82438	3	IVNT	Akiyama-M_BMI-F_EAS_2017
rs2298633	chr1:23710241	C	G	ENSG00000204219	TCEA3	Body mass index females	Akiyama M	28892062	East Asian	2017	-0.03238	0.006764	1.686e-06	82438	0	82438	3	IVNT	Akiyama-M_BMI-F_EAS_2017
rs12126283	chr1:23712625	A	G	ENSG00000204219	TCEA3	Body mass index females	Akiyama M	28892062	East Asian	2017	-0.03242	0.006772	1.696e-06	82438	0	82438	3	IVNT	Akiyama-M_BMI-F_EAS_2017
rs12136719	chr1:23714814	C	G	ENSG00000204219	TCEA3	Body mass index females	Akiyama M	28892062	East Asian	2017	0.03268	0.006838	1.758e-06	82438	0	82438	3	IVNT	Akiyama-M_BMI-F_EAS_2017
rs72882938	chr1:23716014	A	G	ENSG00000204219	TCEA3	Body mass index females	Akiyama M	28892062	East Asian	2017	0.03267	0.006863	1.933e-06	82438	0	82438	3	IVNT	Akiyama-M_BMI-F_EAS_2017
rs79933896	chr1:23717766	T	C	ENSG00000204219	TCEA3	Body mass index females	Akiyama M	28892062	East Asian	2017	-0.03186	0.00683	3.088e-06	82438	0	82438	3	IVNT	Akiyama-M_BMI-F_EAS_2017
rs2510071	chr1:23719621	A	C	ENSG00000204219	TCEA3	Body mass index females	Akiyama M	28892062	East Asian	2017	0.03149	0.006777	3.367e-06	82438	0	82438	3	IVNT	Akiyama-M_BMI-F_EAS_2017
rs12130159	chr1:23721596	A	G	ENSG00000204219	TCEA3	Body mass index females	Akiyama M	28892062	East Asian	2017	-0.0308	0.006745	4.954e-06	82438	0	82438	3	IVNT	Akiyama-M_BMI-F_EAS_2017
rs946266	chr1:23721847	T	C	ENSG00000204219	TCEA3	Body mass index females	Akiyama M	28892062	East Asian	2017	0.03079	0.006743	4.983e-06	82438	0	82438	3	IVNT	Akiyama-M_BMI-F_EAS_2017
rs1767138	chr1:23721974	A	G	ENSG00000204219	TCEA3	Body mass index females	Akiyama M	28892062	East Asian	2017	0.03077	0.006742	5.029e-06	82438	0	82438	3	IVNT	Akiyama-M_BMI-F_EAS_2017
rs77248797	chr1:23722491	A	C	ENSG00000204219	TCEA3	Body mass index females	Akiyama M	28892062	East Asian	2017	-0.03075	0.006741	5.057e-06	82438	0	82438	3	IVNT	Akiyama-M_BMI-F_EAS_2017
rs77401098	chr1:23722712	T	C	ENSG00000204219	TCEA3	Body mass index females	Akiyama M	28892062	East Asian	2017	-0.03073	0.006729	4.934e-06	82438	0	82438	3	IVNT	Akiyama-M_BMI-F_EAS_2017
rs77938139	chr1:23723880	A	G	ENSG00000204219	TCEA3	Body mass index females	Akiyama M	28892062	East Asian	2017	-0.03068	0.006724	5.051e-06	82438	0	82438	3	IVNT	Akiyama-M_BMI-F_EAS_2017
rs7516962	chr1:23723935	A	G	ENSG00000204219	TCEA3	Body mass index females	Akiyama M	28892062	East Asian	2017	-0.03066	0.006723	5.101e-06	82438	0	82438	3	IVNT	Akiyama-M_BMI-F_EAS_2017
rs12568007	chr1:23724514	T	C	ENSG00000204219	TCEA3	Body mass index females	Akiyama M	28892062	East Asian	2017	-0.03063	0.006722	5.188e-06	82438	0	82438	3	IVNT	Akiyama-M_BMI-F_EAS_2017
rs7549560	chr1:23724637	T	C	ENSG00000204219	TCEA3	Body mass index females	Akiyama M	28892062	East Asian	2017	0.03062	0.006723	5.238e-06	82438	0	82438	3	IVNT	Akiyama-M_BMI-F_EAS_2017
rs1893457	chr1:23726136	A	T	ENSG00000204219	TCEA3	Body mass index females	Akiyama M	28892062	East Asian	2017	-0.03008	0.006772	8.888e-06	82438	0	82438	3	IVNT	Akiyama-M_BMI-F_EAS_2017
rs1787654	chr1:23730151	T	C	ENSG00000204219	TCEA3	Body mass index females	Akiyama M	28892062	East Asian	2017	-0.03023	0.00674	7.321e-06	82438	0	82438	3	IVNT	Akiyama-M_BMI-F_EAS_2017
rs12039728	chr1:23734712	T	C	ENSG00000204219	TCEA3	Body mass index females	Akiyama M	28892062	East Asian	2017	0.03074	0.006701	4.499e-06	82438	0	82438	3	IVNT	Akiyama-M_BMI-F_EAS_2017
rs7414768	chr1:27705057	A	G	ENSG00000142748	FCN3	Body mass index	Akiyama M	28892062	East Asian	2017	-0.01917	0.004078	2.594e-06	173430	0	173430	3	IVNT	Akiyama-M_BMI_EAS_2017
rs2474287	chr1:27705565	T	G	ENSG00000142748	FCN3	Body mass index	Akiyama M	28892062	East Asian	2017	-0.01791	0.003971	6.434e-06	173430	0	173430	3	IVNT	Akiyama-M_BMI_EAS_2017
rs2273269	chr1:27705915	T	C	ENSG00000174950	CD164L2	Body mass index	Akiyama M	28892062	East Asian	2017	-0.01886	0.003975	2.097e-06	173430	0	173430	3	IVNT	Akiyama-M_BMI_EAS_2017
rs77539957	chr1:27706798	A	G	ENSG00000174950	CD164L2	Body mass index	Akiyama M	28892062	East Asian	2017	-0.01876	0.00394	1.913e-06	173430	0	173430	3	IVNT	Akiyama-M_BMI_EAS_2017
rs17162558	chr1:27707859	A	C	ENSG00000174950	CD164L2	Body mass index	Akiyama M	28892062	East Asian	2017	-0.01866	0.003937	2.127e-06	173430	0	173430	3	IVNT	Akiyama-M_BMI_EAS_2017
rs2504778	chr1:27707980	A	G	ENSG00000174950	CD164L2	Body mass index	Akiyama M	28892062	East Asian	2017	0.0176	0.003865	5.302e-06	173430	0	173430	3	IVNT	Akiyama-M_BMI_EAS_2017
rs2504779	chr1:27709020	T	C	ENSG00000174950	CD164L2	Body mass index	Akiyama M	28892062	East Asian	2017	0.01756	0.003864	5.482e-06	173430	0	173430	3	IVNT	Akiyama-M_BMI_EAS_2017
rs743044	chr1:27710660	T	C	ENSG00000174950	CD164L2	Body mass index	Akiyama M	28892062	East Asian	2017	0.01753	0.003873	5.999e-06	173430	0	173430	3	IVNT	Akiyama-M_BMI_EAS_2017
rs2504780	chr1:27710876	A	T	ENSG00000174950	CD164L2	Body mass index	Akiyama M	28892062	East Asian	2017	-0.01757	0.003894	6.4e-06	173430	0	173430	3	IVNT	Akiyama-M_BMI_EAS_2017
rs2504782	chr1:27713378	A	G	ENSG00000174950	CD164L2	Body mass index	Akiyama M	28892062	East Asian	2017	0.01741	0.003869	6.792e-06	173430	0	173430	3	IVNT	Akiyama-M_BMI_EAS_2017
rs12027726	chr1:27713513	A	T	ENSG00000174950	CD164L2	Body mass index	Akiyama M	28892062	East Asian	2017	0.01847	0.003943	2.818e-06	173430	0	173430	3	IVNT	Akiyama-M_BMI_EAS_2017
rs12028549	chr1:27713733	T	C	ENSG00000174950	CD164L2	Body mass index	Akiyama M	28892062	East Asian	2017	0.01746	0.003868	6.348e-06	173430	0	173430	3	IVNT	Akiyama-M_BMI_EAS_2017
rs74768945	chr1:27719846	A	G	ENSG00000181773	GPR3	Body mass index	Akiyama M	28892062	East Asian	2017	-0.01871	0.003946	2.125e-06	173430	0	173430	3	IVNT	Akiyama-M_BMI_EAS_2017
rs2504786	chr1:27720178	T	C	ENSG00000181773	GPR3	Body mass index	Akiyama M	28892062	East Asian	2017	0.01718	0.00375	4.616e-06	173430	0	173430	3	IVNT	Akiyama-M_BMI_EAS_2017
rs76006910	chr1:27723316	A	G	ENSG00000181773	GPR3	Body mass index	Akiyama M	28892062	East Asian	2017	-0.01988	0.004127	1.466e-06	173430	0	173430	3	IVNT	Akiyama-M_BMI_EAS_2017
rs78643812	chr1:27723418	A	G	ENSG00000181773	GPR3	Body mass index	Akiyama M	28892062	East Asian	2017	-0.01881	0.003962	2.073e-06	173430	0	173430	3	IVNT	Akiyama-M_BMI_EAS_2017
rs74224108	chr1:27723569	T	C	ENSG00000181773	GPR3	Body mass index	Akiyama M	28892062	East Asian	2017	0.01764	0.003868	5.073e-06	173430	0	173430	3	IVNT	Akiyama-M_BMI_EAS_2017
rs2504762	chr1:27728526	T	C	ENSG00000158195	WASF2	Body mass index	Akiyama M	28892062	East Asian	2017	-0.01738	0.003871	7.089e-06	173430	0	173430	3	IVNT	Akiyama-M_BMI_EAS_2017
rs2504763	chr1:27730258	C	G	ENSG00000158195	WASF2	Body mass index	Akiyama M	28892062	East Asian	2017	-0.01738	0.00387	7.113e-06	173430	0	173430	3	IVNT	Akiyama-M_BMI_EAS_2017
rs2273270	chr1:27736478	T	C	ENSG00000158195	WASF2	Body mass index	Akiyama M	28892062	East Asian	2017	0.01841	0.003954	3.207e-06	173430	0	173430	3	IVNT	Akiyama-M_BMI_EAS_2017
rs2504764	chr1:27738139	T	C	ENSG00000158195	WASF2	Body mass index	Akiyama M	28892062	East Asian	2017	-0.01742	0.003886	7.38e-06	173430	0	173430	3	IVNT	Akiyama-M_BMI_EAS_2017
rs2251670	chr1:27740425	T	G	ENSG00000158195	WASF2	Body mass index	Akiyama M	28892062	East Asian	2017	-0.0173	0.003865	7.631e-06	173430	0	173430	3	IVNT	Akiyama-M_BMI_EAS_2017
rs2504765	chr1:27741131	T	C	ENSG00000158195	WASF2	Body mass index	Akiyama M	28892062	East Asian	2017	-0.01729	0.003865	7.66e-06	173430	0	173430	3	IVNT	Akiyama-M_BMI_EAS_2017
rs2474288	chr1:27742308	A	G	ENSG00000158195	WASF2	Body mass index	Akiyama M	28892062	East Asian	2017	-0.01729	0.003865	7.691e-06	173430	0	173430	3	IVNT	Akiyama-M_BMI_EAS_2017
rs743043	chr1:27742831	T	G	ENSG00000158195	WASF2	Body mass index	Akiyama M	28892062	East Asian	2017	-0.01729	0.003865	7.722e-06	173430	0	173430	3	IVNT	Akiyama-M_BMI_EAS_2017
rs1005413	chr1:27744513	T	C	ENSG00000158195	WASF2	Body mass index	Akiyama M	28892062	East Asian	2017	0.01721	0.003864	8.397e-06	173430	0	173430	3	IVNT	Akiyama-M_BMI_EAS_2017
rs2474290	chr1:27747468	A	G	ENSG00000158195	WASF2	Body mass index	Akiyama M	28892062	East Asian	2017	0.01722	0.003864	8.317e-06	173430	0	173430	3	IVNT	Akiyama-M_BMI_EAS_2017
rs2474291	chr1:27747638	T	G	ENSG00000158195	WASF2	Body mass index	Akiyama M	28892062	East Asian	2017	-0.01723	0.003864	8.279e-06	173430	0	173430	3	IVNT	Akiyama-M_BMI_EAS_2017
rs2504767	chr1:27748016	A	T	ENSG00000158195	WASF2	Body mass index	Akiyama M	28892062	East Asian	2017	-0.01723	0.003864	8.24e-06	173430	0	173430	3	IVNT	Akiyama-M_BMI_EAS_2017
rs80024430	chr1:27749899	C	G	ENSG00000158195	WASF2	Body mass index	Akiyama M	28892062	East Asian	2017	-0.01835	0.003946	3.329e-06	173430	0	173430	3	IVNT	Akiyama-M_BMI_EAS_2017
rs2504769	chr1:27750403	T	C	ENSG00000158195	WASF2	Body mass index	Akiyama M	28892062	East Asian	2017	-0.01725	0.003864	8.092e-06	173430	0	173430	3	IVNT	Akiyama-M_BMI_EAS_2017
rs9438514	chr1:27752741	C	G	ENSG00000158195	WASF2	Body mass index	Akiyama M	28892062	East Asian	2017	-0.01726	0.003864	7.988e-06	173430	0	173430	3	IVNT	Akiyama-M_BMI_EAS_2017
rs2504770	chr1:27753597	A	G	ENSG00000158195	WASF2	Body mass index	Akiyama M	28892062	East Asian	2017	-0.01726	0.003864	7.954e-06	173430	0	173430	3	IVNT	Akiyama-M_BMI_EAS_2017
rs2236034	chr1:27754056	T	C	ENSG00000158195	WASF2	Body mass index	Akiyama M	28892062	East Asian	2017	-0.01727	0.003864	7.888e-06	173430	0	173430	3	IVNT	Akiyama-M_BMI_EAS_2017
rs2504771	chr1:27754076	T	C	ENSG00000158195	WASF2	Body mass index	Akiyama M	28892062	East Asian	2017	-0.01726	0.003864	7.914e-06	173430	0	173430	3	IVNT	Akiyama-M_BMI_EAS_2017
rs2474293	chr1:27755669	A	C	ENSG00000158195	WASF2	Body mass index	Akiyama M	28892062	East Asian	2017	0.01726	0.003865	7.993e-06	173430	0	173430	3	IVNT	Akiyama-M_BMI_EAS_2017
rs17162627	chr1:27758056	T	C	ENSG00000158195	WASF2	Body mass index	Akiyama M	28892062	East Asian	2017	-0.01722	0.003873	8.793e-06	173430	0	173430	3	IVNT	Akiyama-M_BMI_EAS_2017
rs77688289	chr1:27758959	A	C	ENSG00000158195	WASF2	Body mass index	Akiyama M	28892062	East Asian	2017	-0.01899	0.004039	2.576e-06	173430	0	173430	3	IVNT	Akiyama-M_BMI_EAS_2017
rs2474294	chr1:27759050	A	G	ENSG00000158195	WASF2	Body mass index	Akiyama M	28892062	East Asian	2017	0.0174	0.003919	9.054e-06	173430	0	173430	3	IVNT	Akiyama-M_BMI_EAS_2017
rs137882747	chr1:27759136	A	G	ENSG00000158195	WASF2	Body mass index	Akiyama M	28892062	East Asian	2017	-0.01864	0.004012	3.383e-06	173430	0	173430	3	IVNT	Akiyama-M_BMI_EAS_2017
rs2474295	chr1:27759645	T	C	ENSG00000158195	WASF2	Body mass index	Akiyama M	28892062	East Asian	2017	-0.0172	0.003874	9.024e-06	173430	0	173430	3	IVNT	Akiyama-M_BMI_EAS_2017
rs12023037	chr1:27760257	T	G	ENSG00000158195	WASF2	Body mass index	Akiyama M	28892062	East Asian	2017	-0.01717	0.003876	9.378e-06	173430	0	173430	3	IVNT	Akiyama-M_BMI_EAS_2017
rs76256738	chr1:27760441	A	G	ENSG00000158195	WASF2	Body mass index	Akiyama M	28892062	East Asian	2017	-0.01831	0.00396	3.79e-06	173430	0	173430	3	IVNT	Akiyama-M_BMI_EAS_2017
rs74224110	chr1:27763036	A	G	ENSG00000158195	WASF2	Body mass index	Akiyama M	28892062	East Asian	2017	0.01815	0.00396	4.559e-06	173430	0	173430	3	IVNT	Akiyama-M_BMI_EAS_2017
rs9438561	chr1:27768093	T	C	ENSG00000158195	WASF2	Body mass index	Akiyama M	28892062	East Asian	2017	0.01838	0.004074	6.436e-06	173430	0	173430	3	IVNT	Akiyama-M_BMI_EAS_2017
rs9438563	chr1:27770259	A	G	ENSG00000158195	WASF2	Body mass index	Akiyama M	28892062	East Asian	2017	-0.01709	0.00387	9.975e-06	173430	0	173430	3	IVNT	Akiyama-M_BMI_EAS_2017
rs143113992	chr1:27776612	T	C	ENSG00000158195	WASF2	Body mass index	Akiyama M	28892062	East Asian	2017	-0.01824	0.003957	4.029e-06	173430	0	173430	3	IVNT	Akiyama-M_BMI_EAS_2017
rs6682650	chr1:27780127	A	G	ENSG00000158195	WASF2	Body mass index	Akiyama M	28892062	East Asian	2017	-0.019	0.004208	6.331e-06	173430	0	173430	3	IVNT	Akiyama-M_BMI_EAS_2017
rs9438569	chr1:27783545	T	G	ENSG00000158195	WASF2	Body mass index	Akiyama M	28892062	East Asian	2017	0.01709	0.003868	9.93e-06	173430	0	173430	3	IVNT	Akiyama-M_BMI_EAS_2017
rs4500341	chr1:27783652	A	G	ENSG00000158195	WASF2	Body mass index	Akiyama M	28892062	East Asian	2017	0.0171	0.003868	9.824e-06	173430	0	173430	3	IVNT	Akiyama-M_BMI_EAS_2017
rs3118947	chr1:27784389	T	C	ENSG00000158195	WASF2	Body mass index	Akiyama M	28892062	East Asian	2017	0.01721	0.003876	8.995e-06	173430	0	173430	3	IVNT	Akiyama-M_BMI_EAS_2017
rs3118948	chr1:27784542	T	C	ENSG00000158195	WASF2	Body mass index	Akiyama M	28892062	East Asian	2017	-0.0171	0.003868	9.809e-06	173430	0	173430	3	IVNT	Akiyama-M_BMI_EAS_2017
rs6690867	chr1:27786385	A	C	ENSG00000158195	WASF2	Body mass index	Akiyama M	28892062	East Asian	2017	0.01712	0.003868	9.59e-06	173430	0	173430	3	IVNT	Akiyama-M_BMI_EAS_2017
rs6691276	chr1:27786692	A	C	ENSG00000158195	WASF2	Body mass index	Akiyama M	28892062	East Asian	2017	0.01712	0.003868	9.584e-06	173430	0	173430	3	IVNT	Akiyama-M_BMI_EAS_2017
rs6668823	chr1:27786813	A	G	ENSG00000158195	WASF2	Body mass index	Akiyama M	28892062	East Asian	2017	0.01713	0.003868	9.519e-06	173430	0	173430	3	IVNT	Akiyama-M_BMI_EAS_2017
rs6693871	chr1:27786923	T	C	ENSG00000158195	WASF2	Body mass index	Akiyama M	28892062	East Asian	2017	0.01739	0.003918	9.015e-06	173430	0	173430	3	IVNT	Akiyama-M_BMI_EAS_2017
rs12028112	chr1:27789387	A	G	ENSG00000158195	WASF2	Body mass index	Akiyama M	28892062	East Asian	2017	0.01751	0.00394	8.787e-06	173430	0	173430	3	IVNT	Akiyama-M_BMI_EAS_2017
rs9438570	chr1:27790053	T	G	ENSG00000158195	WASF2	Body mass index	Akiyama M	28892062	East Asian	2017	0.01858	0.004031	4.044e-06	173430	0	173430	3	IVNT	Akiyama-M_BMI_EAS_2017
rs9438518	chr1:27790889	T	G	ENSG00000158195	WASF2	Body mass index	Akiyama M	28892062	East Asian	2017	-0.01752	0.003955	9.415e-06	173430	0	173430	3	IVNT	Akiyama-M_BMI_EAS_2017
rs57019711	chr1:27791871	T	C	ENSG00000158195	WASF2	Body mass index	Akiyama M	28892062	East Asian	2017	-0.01753	0.003956	9.402e-06	173430	0	173430	3	IVNT	Akiyama-M_BMI_EAS_2017
rs58942471	chr1:27792206	T	G	ENSG00000158195	WASF2	Body mass index	Akiyama M	28892062	East Asian	2017	0.01753	0.003957	9.396e-06	173430	0	173430	3	IVNT	Akiyama-M_BMI_EAS_2017
rs9438519	chr1:27792641	A	G	ENSG00000158195	WASF2	Body mass index	Akiyama M	28892062	East Asian	2017	-0.01754	0.003959	9.379e-06	173430	0	173430	3	IVNT	Akiyama-M_BMI_EAS_2017
rs9438571	chr1:27792755	T	C	ENSG00000158195	WASF2	Body mass index	Akiyama M	28892062	East Asian	2017	0.01755	0.00396	9.333e-06	173430	0	173430	3	IVNT	Akiyama-M_BMI_EAS_2017
rs74063812	chr1:27795968	T	C	ENSG00000158195	WASF2	Body mass index	Akiyama M	28892062	East Asian	2017	-0.01782	0.004008	8.786e-06	173430	0	173430	3	IVNT	Akiyama-M_BMI_EAS_2017
rs6598883	chr1:27796368	A	G	ENSG00000158195	WASF2	Body mass index	Akiyama M	28892062	East Asian	2017	0.01785	0.004014	8.775e-06	173430	0	173430	3	IVNT	Akiyama-M_BMI_EAS_2017
rs9438572	chr1:27798219	A	G	ENSG00000158195	WASF2	Body mass index	Akiyama M	28892062	East Asian	2017	-0.0181	0.004064	8.425e-06	173430	0	173430	3	IVNT	Akiyama-M_BMI_EAS_2017
rs150448477	chr1:27798699	A	G	ENSG00000158195	WASF2	Body mass index	Akiyama M	28892062	East Asian	2017	-0.02037	0.004596	9.315e-06	173430	0	173430	3	IVNT	Akiyama-M_BMI_EAS_2017
rs146901198	chr1:27798940	T	C	ENSG00000158195	WASF2	Body mass index	Akiyama M	28892062	East Asian	2017	0.01941	0.004165	3.156e-06	173430	0	173430	3	IVNT	Akiyama-M_BMI_EAS_2017
rs9438574	chr1:27800367	A	G	ENSG00000158195	WASF2	Body mass index	Akiyama M	28892062	East Asian	2017	0.01815	0.004074	8.401e-06	173430	0	173430	3	IVNT	Akiyama-M_BMI_EAS_2017
rs6685856	chr1:27800482	T	C	ENSG00000158195	WASF2	Body mass index	Akiyama M	28892062	East Asian	2017	-0.01827	0.004095	8.151e-06	173430	0	173430	3	IVNT	Akiyama-M_BMI_EAS_2017
rs74592538	chr1:27800685	A	G	ENSG00000158195	WASF2	Body mass index	Akiyama M	28892062	East Asian	2017	-0.01828	0.004096	8.101e-06	173430	0	173430	3	IVNT	Akiyama-M_BMI_EAS_2017
rs9438575	chr1:27801535	T	C	ENSG00000158195	WASF2	Body mass index	Akiyama M	28892062	East Asian	2017	-0.01829	0.004098	8.089e-06	173430	0	173430	3	IVNT	Akiyama-M_BMI_EAS_2017
rs9438520	chr1:27801678	T	C	ENSG00000158195	WASF2	Body mass index	Akiyama M	28892062	East Asian	2017	-0.01836	0.004111	7.938e-06	173430	0	173430	3	IVNT	Akiyama-M_BMI_EAS_2017
rs9438521	chr1:27801743	T	C	ENSG00000158195	WASF2	Body mass index	Akiyama M	28892062	East Asian	2017	-0.01836	0.004112	7.951e-06	173430	0	173430	3	IVNT	Akiyama-M_BMI_EAS_2017
rs6663718	chr1:27804692	A	G	ENSG00000158195	WASF2	Body mass index	Akiyama M	28892062	East Asian	2017	0.01852	0.004138	7.634e-06	173430	0	173430	3	IVNT	Akiyama-M_BMI_EAS_2017
rs7521438	chr1:27805124	A	G	ENSG00000158195	WASF2	Body mass index	Akiyama M	28892062	East Asian	2017	0.01852	0.004138	7.608e-06	173430	0	173430	3	IVNT	Akiyama-M_BMI_EAS_2017
rs75528364	chr1:27808093	A	G	ENSG00000158195	WASF2	Body mass index	Akiyama M	28892062	East Asian	2017	-0.01988	0.004242	2.76e-06	173430	0	173430	3	IVNT	Akiyama-M_BMI_EAS_2017
rs9438576	chr1:27809569	T	G	ENSG00000158195	WASF2	Body mass index	Akiyama M	28892062	East Asian	2017	-0.01879	0.004177	6.892e-06	173430	0	173430	3	IVNT	Akiyama-M_BMI_EAS_2017
rs9438523	chr1:27810317	A	G	ENSG00000158195	WASF2	Body mass index	Akiyama M	28892062	East Asian	2017	-0.01883	0.00419	6.973e-06	173430	0	173430	3	IVNT	Akiyama-M_BMI_EAS_2017
rs7527229	chr1:27812513	A	G	ENSG00000158195	WASF2	Body mass index	Akiyama M	28892062	East Asian	2017	0.01896	0.004206	6.565e-06	173430	0	173430	3	IVNT	Akiyama-M_BMI_EAS_2017
rs9438577	chr1:27813435	T	C	ENSG00000158195	WASF2	Body mass index	Akiyama M	28892062	East Asian	2017	0.01894	0.004208	6.729e-06	173430	0	173430	3	IVNT	Akiyama-M_BMI_EAS_2017
rs9438578	chr1:27813540	A	T	ENSG00000158195	WASF2	Body mass index	Akiyama M	28892062	East Asian	2017	0.01955	0.004318	5.955e-06	173430	0	173430	3	IVNT	Akiyama-M_BMI_EAS_2017
rs186715821	chr1:27814186	A	T	ENSG00000158195	WASF2	Body mass index	Akiyama M	28892062	East Asian	2017	-0.02167	0.004705	4.096e-06	173430	0	173430	3	IVNT	Akiyama-M_BMI_EAS_2017
rs72478544	chr1:27816098	A	G	ENSG00000158195	WASF2	Body mass index	Akiyama M	28892062	East Asian	2017	0.02036	0.004327	2.547e-06	173430	0	173430	3	IVNT	Akiyama-M_BMI_EAS_2017
rs79775449	chr1:27819032	T	C	ENSG00000158195	WASF2	Body mass index	Akiyama M	28892062	East Asian	2017	-0.02088	0.004381	1.873e-06	173430	0	173430	3	IVNT	Akiyama-M_BMI_EAS_2017
rs80066582	chr1:27819098	T	C	ENSG00000158195	WASF2	Body mass index	Akiyama M	28892062	East Asian	2017	-0.0204	0.004334	2.515e-06	173430	0	173430	3	IVNT	Akiyama-M_BMI_EAS_2017
rs74063828	chr1:27820165	C	G	ENSG00000158195	WASF2	Body mass index	Akiyama M	28892062	East Asian	2017	-0.02042	0.004334	2.443e-06	173430	0	173430	3	IVNT	Akiyama-M_BMI_EAS_2017
rs9438581	chr1:27820786	A	G	ENSG00000158195	WASF2	Body mass index	Akiyama M	28892062	East Asian	2017	-0.02047	0.004337	2.351e-06	173430	0	173430	3	IVNT	Akiyama-M_BMI_EAS_2017
rs12028304	chr1:27822949	T	C	-	WASF2	Body mass index	Akiyama M	28892062	East Asian	2017	-0.02039	0.004349	2.75e-06	173430	0	173430	3	IVNT	Akiyama-M_BMI_EAS_2017
rs113598208	chr1:27824599	T	C	-	WASF2	Body mass index	Akiyama M	28892062	East Asian	2017	-0.02049	0.004335	2.296e-06	173430	0	173430	3	IVNT	Akiyama-M_BMI_EAS_2017
rs9438526	chr1:27824829	A	G	-	WASF2	Body mass index	Akiyama M	28892062	East Asian	2017	0.02053	0.004393	2.965e-06	173430	0	173430	3	IVNT	Akiyama-M_BMI_EAS_2017
rs140796655	chr1:27827862	A	G	-	WASF2	Body mass index	Akiyama M	28892062	East Asian	2017	-0.02104	0.004377	1.531e-06	173430	0	173430	3	IVNT	Akiyama-M_BMI_EAS_2017
rs77630149	chr1:27829387	A	G	-	WASF2	Body mass index	Akiyama M	28892062	East Asian	2017	0.02028	0.004317	2.636e-06	173430	0	173430	3	IVNT	Akiyama-M_BMI_EAS_2017
rs3901294	chr1:27830753	C	G	-	WASF2	Body mass index	Akiyama M	28892062	East Asian	2017	0.02001	0.004244	2.419e-06	173430	0	173430	3	IVNT	Akiyama-M_BMI_EAS_2017
rs9438584	chr1:27832148	A	G	-	WASF2	Body mass index	Akiyama M	28892062	East Asian	2017	0.01993	0.00424	2.585e-06	173430	0	173430	3	IVNT	Akiyama-M_BMI_EAS_2017
rs7411886	chr1:27832847	T	G	-	WASF2	Body mass index	Akiyama M	28892062	East Asian	2017	0.02041	0.004225	1.363e-06	173430	0	173430	3	IVNT	Akiyama-M_BMI_EAS_2017
rs7412540	chr1:27834089	T	C	-	WASF2	Body mass index	Akiyama M	28892062	East Asian	2017	0.01983	0.00433	4.645e-06	173430	0	173430	3	IVNT	Akiyama-M_BMI_EAS_2017
rs7520660	chr1:27834214	T	C	-	WASF2	Body mass index	Akiyama M	28892062	East Asian	2017	0.0204	0.004224	1.372e-06	173430	0	173430	3	IVNT	Akiyama-M_BMI_EAS_2017
rs4075400	chr1:27836002	A	C	-	RP1-159A19.4	Body mass index	Akiyama M	28892062	East Asian	2017	0.018	0.003996	6.675e-06	173430	0	173430	3	IVNT	Akiyama-M_BMI_EAS_2017
rs4075401	chr1:27836014	T	G	-	RP1-159A19.4	Body mass index	Akiyama M	28892062	East Asian	2017	0.01799	0.003995	6.724e-06	173430	0	173430	3	IVNT	Akiyama-M_BMI_EAS_2017
rs12036247	chr1:27836622	A	C	-	RP1-159A19.4	Body mass index	Akiyama M	28892062	East Asian	2017	-0.01928	0.004229	5.148e-06	173430	0	173430	3	IVNT	Akiyama-M_BMI_EAS_2017
rs12027432	chr1:27837533	A	T	-	RP1-159A19.4	Body mass index	Akiyama M	28892062	East Asian	2017	-0.01955	0.004331	6.378e-06	173430	0	173430	3	IVNT	Akiyama-M_BMI_EAS_2017
rs72884630	chr1:27838613	T	G	-	RP1-159A19.4	Body mass index	Akiyama M	28892062	East Asian	2017	0.01964	0.004358	6.55e-06	173430	0	173430	3	IVNT	Akiyama-M_BMI_EAS_2017
rs11801492	chr1:27838887	A	G	-	RP1-159A19.4	Body mass index	Akiyama M	28892062	East Asian	2017	-0.01974	0.004363	6.061e-06	173430	0	173430	3	IVNT	Akiyama-M_BMI_EAS_2017
rs72884641	chr1:27840655	A	C	-	RP1-159A19.4	Body mass index	Akiyama M	28892062	East Asian	2017	-0.02044	0.004625	9.926e-06	173430	0	173430	3	IVNT	Akiyama-M_BMI_EAS_2017
rs3737803	chr1:27960792	A	G	ENSG00000000938	FGR	Body mass index	Akiyama M	28892062	East Asian	2017	-0.02435	0.004753	3.004e-07	173430	0	173430	3	IVNT	Akiyama-M_BMI_EAS_2017
rs3737802	chr1:27960801	T	C	ENSG00000000938	FGR	Body mass index	Akiyama M	28892062	East Asian	2017	-0.02376	0.004744	5.457e-07	173430	0	173430	3	IVNT	Akiyama-M_BMI_EAS_2017
rs3737801	chr1:27960832	C	G	ENSG00000000938	FGR	Body mass index	Akiyama M	28892062	East Asian	2017	0.02358	0.004463	1.273e-07	173430	0	173430	3	IVNT	Akiyama-M_BMI_EAS_2017
rs3737801	chr1:27960832	C	G	ENSG00000000938	FGR	Body mass index males	Akiyama M	28892062	East Asian	2017	0.02711	0.006074	8.044e-06	90992	0	90992	3	IVNT	Akiyama-M_BMI-M_EAS_2017
rs12037666	chr1:27961512	T	C	ENSG00000000938	FGR	Body mass index	Akiyama M	28892062	East Asian	2017	-0.02315	0.004396	1.397e-07	173430	0	173430	3	IVNT	Akiyama-M_BMI_EAS_2017
rs12037666	chr1:27961512	T	C	ENSG00000000938	FGR	Body mass index males	Akiyama M	28892062	East Asian	2017	-0.02699	0.005981	6.413e-06	90992	0	90992	3	IVNT	Akiyama-M_BMI-M_EAS_2017
rs1292087	chr1:27962685	T	C	ENSG00000000938	FGR	Body mass index	Akiyama M	28892062	East Asian	2017	0.02243	0.00419	8.636e-08	173430	0	173430	3	IVNT	Akiyama-M_BMI_EAS_2017
rs1292087	chr1:27962685	T	C	ENSG00000000938	FGR	Body mass index males	Akiyama M	28892062	East Asian	2017	0.02583	0.0057	5.863e-06	90992	0	90992	3	IVNT	Akiyama-M_BMI-M_EAS_2017
rs530599	chr1:27964775	A	G	ENSG00000000938	FGR	Body mass index	Akiyama M	28892062	East Asian	2017	-0.02179	0.004078	9.08e-08	173430	0	173430	3	IVNT	Akiyama-M_BMI_EAS_2017
rs530599	chr1:27964775	A	G	ENSG00000000938	FGR	Body mass index males	Akiyama M	28892062	East Asian	2017	-0.0251	0.005547	6.054e-06	90992	0	90992	3	IVNT	Akiyama-M_BMI-M_EAS_2017
rs1292085	chr1:27965336	C	G	ENSG00000000938	FGR	Body mass index	Akiyama M	28892062	East Asian	2017	0.02178	0.004076	9.135e-08	173430	0	173430	3	IVNT	Akiyama-M_BMI_EAS_2017
rs1292085	chr1:27965336	C	G	ENSG00000000938	FGR	Body mass index males	Akiyama M	28892062	East Asian	2017	0.02508	0.005545	6.096e-06	90992	0	90992	3	IVNT	Akiyama-M_BMI-M_EAS_2017
rs6691864	chr1:27965892	A	G	ENSG00000000938	FGR	Body mass index	Akiyama M	28892062	East Asian	2017	0.02178	0.004075	9.095e-08	173430	0	173430	3	IVNT	Akiyama-M_BMI_EAS_2017
rs6691864	chr1:27965892	A	G	ENSG00000000938	FGR	Body mass index males	Akiyama M	28892062	East Asian	2017	0.02508	0.005543	6.063e-06	90992	0	90992	3	IVNT	Akiyama-M_BMI-M_EAS_2017
rs1292084	chr1:27966131	T	C	ENSG00000000938	FGR	Body mass index	Akiyama M	28892062	East Asian	2017	-0.02199	0.004106	8.579e-08	173430	0	173430	3	IVNT	Akiyama-M_BMI_EAS_2017
rs1292084	chr1:27966131	T	C	ENSG00000000938	FGR	Body mass index males	Akiyama M	28892062	East Asian	2017	-0.02527	0.005586	6.075e-06	90992	0	90992	3	IVNT	Akiyama-M_BMI-M_EAS_2017
rs6703256	chr1:27966205	A	G	ENSG00000000938	FGR	Body mass index	Akiyama M	28892062	East Asian	2017	-0.02178	0.004076	9.143e-08	173430	0	173430	3	IVNT	Akiyama-M_BMI_EAS_2017
rs6703256	chr1:27966205	A	G	ENSG00000000938	FGR	Body mass index males	Akiyama M	28892062	East Asian	2017	-0.02509	0.005545	6.058e-06	90992	0	90992	3	IVNT	Akiyama-M_BMI-M_EAS_2017
rs1292083	chr1:27967223	A	G	-	FGR	Body mass index	Akiyama M	28892062	East Asian	2017	-0.02254	0.004253	1.167e-07	173430	0	173430	3	IVNT	Akiyama-M_BMI_EAS_2017
rs1292083	chr1:27967223	A	G	-	FGR	Body mass index males	Akiyama M	28892062	East Asian	2017	-0.02614	0.005787	6.29e-06	90992	0	90992	3	IVNT	Akiyama-M_BMI-M_EAS_2017
rs2076463	chr1:27971092	A	G	-	RP1-159A19.3	Body mass index	Akiyama M	28892062	East Asian	2017	0.02349	0.004309	5.013e-08	173430	0	173430	3	IVNT	Akiyama-M_BMI_EAS_2017
rs2076463	chr1:27971092	A	G	-	RP1-159A19.3	Body mass index males	Akiyama M	28892062	East Asian	2017	0.0289	0.005862	8.192e-07	90992	0	90992	3	IVNT	Akiyama-M_BMI-M_EAS_2017
rs2076462	chr1:27971099	A	G	-	RP1-159A19.3	Body mass index	Akiyama M	28892062	East Asian	2017	-0.02313	0.004304	7.748e-08	173430	0	173430	3	IVNT	Akiyama-M_BMI_EAS_2017
rs2076462	chr1:27971099	A	G	-	RP1-159A19.3	Body mass index males	Akiyama M	28892062	East Asian	2017	-0.02872	0.005856	9.383e-07	90992	0	90992	3	IVNT	Akiyama-M_BMI-M_EAS_2017
rs1292081	chr1:27971502	A	G	-	RP1-159A19.3	Body mass index	Akiyama M	28892062	East Asian	2017	0.02203	0.004095	7.495e-08	173430	0	173430	3	IVNT	Akiyama-M_BMI_EAS_2017
rs1292081	chr1:27971502	A	G	-	RP1-159A19.3	Body mass index males	Akiyama M	28892062	East Asian	2017	0.0276	0.005569	7.203e-07	90992	0	90992	3	IVNT	Akiyama-M_BMI-M_EAS_2017
rs2076460	chr1:27972058	C	G	-	RP1-159A19.3	Body mass index	Akiyama M	28892062	East Asian	2017	-0.02134	0.003934	5.841e-08	173430	0	173430	3	IVNT	Akiyama-M_BMI_EAS_2017
rs2076460	chr1:27972058	C	G	-	RP1-159A19.3	Body mass index males	Akiyama M	28892062	East Asian	2017	-0.02578	0.005352	1.453e-06	90992	0	90992	3	IVNT	Akiyama-M_BMI-M_EAS_2017
rs1292080	chr1:27972081	C	G	-	RP1-159A19.3	Body mass index	Akiyama M	28892062	East Asian	2017	0.02112	0.003917	6.982e-08	173430	0	173430	3	IVNT	Akiyama-M_BMI_EAS_2017
rs1292080	chr1:27972081	C	G	-	RP1-159A19.3	Body mass index males	Akiyama M	28892062	East Asian	2017	0.02558	0.005329	1.593e-06	90992	0	90992	3	IVNT	Akiyama-M_BMI-M_EAS_2017
rs1292079	chr1:27972175	A	G	-	RP1-159A19.3	Body mass index	Akiyama M	28892062	East Asian	2017	0.0208	0.003889	8.859e-08	173430	0	173430	3	IVNT	Akiyama-M_BMI_EAS_2017
rs1292079	chr1:27972175	A	G	-	RP1-159A19.3	Body mass index males	Akiyama M	28892062	East Asian	2017	0.0252	0.005291	1.914e-06	90992	0	90992	3	IVNT	Akiyama-M_BMI-M_EAS_2017
rs1296281	chr1:27973269	T	C	-	RP1-159A19.3	Body mass index	Akiyama M	28892062	East Asian	2017	-0.02012	0.003874	2.072e-07	173430	0	173430	3	IVNT	Akiyama-M_BMI_EAS_2017
rs1296281	chr1:27973269	T	C	-	RP1-159A19.3	Body mass index males	Akiyama M	28892062	East Asian	2017	-0.02467	0.00527	2.847e-06	90992	0	90992	3	IVNT	Akiyama-M_BMI-M_EAS_2017
rs1292076	chr1:27973748	A	C	-	RP1-159A19.3	Body mass index	Akiyama M	28892062	East Asian	2017	-0.0201	0.003873	2.095e-07	173430	0	173430	3	IVNT	Akiyama-M_BMI_EAS_2017
rs1292076	chr1:27973748	A	C	-	RP1-159A19.3	Body mass index males	Akiyama M	28892062	East Asian	2017	-0.02466	0.005269	2.863e-06	90992	0	90992	3	IVNT	Akiyama-M_BMI-M_EAS_2017
rs1292075	chr1:27974027	T	C	-	RP1-159A19.3	Body mass index	Akiyama M	28892062	East Asian	2017	-0.02009	0.003873	2.129e-07	173430	0	173430	3	IVNT	Akiyama-M_BMI_EAS_2017
rs1292075	chr1:27974027	T	C	-	RP1-159A19.3	Body mass index males	Akiyama M	28892062	East Asian	2017	-0.02463	0.005269	2.944e-06	90992	0	90992	3	IVNT	Akiyama-M_BMI-M_EAS_2017
rs1292074	chr1:27974394	T	C	-	RP1-159A19.3	Body mass index	Akiyama M	28892062	East Asian	2017	-0.02062	0.003988	2.345e-07	173430	0	173430	3	IVNT	Akiyama-M_BMI_EAS_2017
rs1292074	chr1:27974394	T	C	-	RP1-159A19.3	Body mass index males	Akiyama M	28892062	East Asian	2017	-0.02514	0.005425	3.586e-06	90992	0	90992	3	IVNT	Akiyama-M_BMI-M_EAS_2017
rs73494	chr1:27975384	A	G	-	RP1-159A19.3	Body mass index	Akiyama M	28892062	East Asian	2017	0.02005	0.003873	2.249e-07	173430	0	173430	3	IVNT	Akiyama-M_BMI_EAS_2017
rs73494	chr1:27975384	A	G	-	RP1-159A19.3	Body mass index males	Akiyama M	28892062	East Asian	2017	0.02464	0.005269	2.911e-06	90992	0	90992	3	IVNT	Akiyama-M_BMI-M_EAS_2017
rs553412	chr1:27975578	A	G	-	RP1-159A19.3	Body mass index	Akiyama M	28892062	East Asian	2017	-0.02007	0.003873	2.206e-07	173430	0	173430	3	IVNT	Akiyama-M_BMI_EAS_2017
rs553412	chr1:27975578	A	G	-	RP1-159A19.3	Body mass index males	Akiyama M	28892062	East Asian	2017	-0.02456	0.005268	3.128e-06	90992	0	90992	3	IVNT	Akiyama-M_BMI-M_EAS_2017
rs475570	chr1:27975910	C	G	-	RP1-159A19.3	Body mass index	Akiyama M	28892062	East Asian	2017	0.02007	0.003873	2.208e-07	173430	0	173430	3	IVNT	Akiyama-M_BMI_EAS_2017
rs475570	chr1:27975910	C	G	-	RP1-159A19.3	Body mass index males	Akiyama M	28892062	East Asian	2017	0.02454	0.005268	3.205e-06	90992	0	90992	3	IVNT	Akiyama-M_BMI-M_EAS_2017
rs474802	chr1:27975941	T	C	-	RP1-159A19.3	Body mass index	Akiyama M	28892062	East Asian	2017	-0.02007	0.003873	2.209e-07	173430	0	173430	3	IVNT	Akiyama-M_BMI_EAS_2017
rs474802	chr1:27975941	T	C	-	RP1-159A19.3	Body mass index males	Akiyama M	28892062	East Asian	2017	-0.02454	0.005268	3.201e-06	90992	0	90992	3	IVNT	Akiyama-M_BMI-M_EAS_2017
rs74060948	chr1:27976723	C	G	-	RP1-159A19.3	Body mass index	Akiyama M	28892062	East Asian	2017	0.02014	0.003894	2.322e-07	173430	0	173430	3	IVNT	Akiyama-M_BMI_EAS_2017
rs74060948	chr1:27976723	C	G	-	RP1-159A19.3	Body mass index males	Akiyama M	28892062	East Asian	2017	0.02465	0.005297	3.272e-06	90992	0	90992	3	IVNT	Akiyama-M_BMI-M_EAS_2017
rs74060949	chr1:27977007	C	G	-	RP1-159A19.3	Body mass index	Akiyama M	28892062	East Asian	2017	0.02006	0.003873	2.222e-07	173430	0	173430	3	IVNT	Akiyama-M_BMI_EAS_2017
rs74060949	chr1:27977007	C	G	-	RP1-159A19.3	Body mass index males	Akiyama M	28892062	East Asian	2017	0.02455	0.005268	3.163e-06	90992	0	90992	3	IVNT	Akiyama-M_BMI-M_EAS_2017
rs12040866	chr1:27977271	A	G	-	RP1-159A19.3	Body mass index	Akiyama M	28892062	East Asian	2017	-0.02005	0.003873	2.253e-07	173430	0	173430	3	IVNT	Akiyama-M_BMI_EAS_2017
rs12040866	chr1:27977271	A	G	-	RP1-159A19.3	Body mass index males	Akiyama M	28892062	East Asian	2017	-0.02458	0.005269	3.08e-06	90992	0	90992	3	IVNT	Akiyama-M_BMI-M_EAS_2017
rs7554647	chr1:27977923	C	G	-	RP1-159A19.3	Body mass index	Akiyama M	28892062	East Asian	2017	0.02003	0.003873	2.309e-07	173430	0	173430	3	IVNT	Akiyama-M_BMI_EAS_2017
rs7554647	chr1:27977923	C	G	-	RP1-159A19.3	Body mass index males	Akiyama M	28892062	East Asian	2017	0.02462	0.005268	2.958e-06	90992	0	90992	3	IVNT	Akiyama-M_BMI-M_EAS_2017
rs11247651	chr1:27978415	T	C	-	RP1-159A19.3	Body mass index	Akiyama M	28892062	East Asian	2017	0.02007	0.003902	2.702e-07	173430	0	173430	3	IVNT	Akiyama-M_BMI_EAS_2017
rs11247651	chr1:27978415	T	C	-	RP1-159A19.3	Body mass index males	Akiyama M	28892062	East Asian	2017	0.0246	0.005308	3.583e-06	90992	0	90992	3	IVNT	Akiyama-M_BMI-M_EAS_2017
rs12087211	chr1:27978664	A	G	-	RP1-159A19.3	Body mass index	Akiyama M	28892062	East Asian	2017	-0.02003	0.003873	2.314e-07	173430	0	173430	3	IVNT	Akiyama-M_BMI_EAS_2017
rs12087211	chr1:27978664	A	G	-	RP1-159A19.3	Body mass index males	Akiyama M	28892062	East Asian	2017	-0.02462	0.005268	2.949e-06	90992	0	90992	3	IVNT	Akiyama-M_BMI-M_EAS_2017
rs6703315	chr1:27979440	T	C	-	RP1-159A19.3	Body mass index	Akiyama M	28892062	East Asian	2017	0.02074	0.003983	1.923e-07	173430	0	173430	3	IVNT	Akiyama-M_BMI_EAS_2017
rs6703315	chr1:27979440	T	C	-	RP1-159A19.3	Body mass index males	Akiyama M	28892062	East Asian	2017	0.02544	0.005418	2.65e-06	90992	0	90992	3	IVNT	Akiyama-M_BMI-M_EAS_2017
rs78578543	chr1:27979460	T	C	-	RP1-159A19.3	Body mass index	Akiyama M	28892062	East Asian	2017	0.02155	0.004112	1.603e-07	173430	0	173430	3	IVNT	Akiyama-M_BMI_EAS_2017
rs78578543	chr1:27979460	T	C	-	RP1-159A19.3	Body mass index males	Akiyama M	28892062	East Asian	2017	0.02657	0.005593	2.025e-06	90992	0	90992	3	IVNT	Akiyama-M_BMI-M_EAS_2017
rs55776730	chr1:27979881	T	C	-	RP1-159A19.3	Body mass index	Akiyama M	28892062	East Asian	2017	-0.02169	0.004139	1.599e-07	173430	0	173430	3	IVNT	Akiyama-M_BMI_EAS_2017
rs55776730	chr1:27979881	T	C	-	RP1-159A19.3	Body mass index males	Akiyama M	28892062	East Asian	2017	-0.02678	0.00563	1.971e-06	90992	0	90992	3	IVNT	Akiyama-M_BMI-M_EAS_2017
rs78690406	chr1:27980351	T	C	-	RP1-159A19.3	Body mass index	Akiyama M	28892062	East Asian	2017	0.02175	0.004143	1.527e-07	173430	0	173430	3	IVNT	Akiyama-M_BMI_EAS_2017
rs78690406	chr1:27980351	T	C	-	RP1-159A19.3	Body mass index males	Akiyama M	28892062	East Asian	2017	0.02682	0.005634	1.929e-06	90992	0	90992	3	IVNT	Akiyama-M_BMI-M_EAS_2017
rs113086133	chr1:27980576	A	G	-	RP1-159A19.3	Body mass index	Akiyama M	28892062	East Asian	2017	-0.02175	0.004144	1.529e-07	173430	0	173430	3	IVNT	Akiyama-M_BMI_EAS_2017
rs113086133	chr1:27980576	A	G	-	RP1-159A19.3	Body mass index males	Akiyama M	28892062	East Asian	2017	-0.02684	0.005636	1.923e-06	90992	0	90992	3	IVNT	Akiyama-M_BMI-M_EAS_2017
rs112533278	chr1:27980693	T	C	-	RP1-159A19.3	Body mass index	Akiyama M	28892062	East Asian	2017	-0.02212	0.00421	1.493e-07	173430	0	173430	3	IVNT	Akiyama-M_BMI_EAS_2017
rs112533278	chr1:27980693	T	C	-	RP1-159A19.3	Body mass index males	Akiyama M	28892062	East Asian	2017	-0.0273	0.005726	1.853e-06	90992	0	90992	3	IVNT	Akiyama-M_BMI-M_EAS_2017
rs12037121	chr1:27980793	A	T	-	RP1-159A19.3	Body mass index	Akiyama M	28892062	East Asian	2017	-0.023	0.004425	2.029e-07	173430	0	173430	3	IVNT	Akiyama-M_BMI_EAS_2017
rs12037121	chr1:27980793	A	T	-	RP1-159A19.3	Body mass index males	Akiyama M	28892062	East Asian	2017	-0.02803	0.00602	3.226e-06	90992	0	90992	3	IVNT	Akiyama-M_BMI-M_EAS_2017
rs12046704	chr1:27980800	T	C	-	RP1-159A19.3	Body mass index	Akiyama M	28892062	East Asian	2017	-0.02316	0.004451	1.957e-07	173430	0	173430	3	IVNT	Akiyama-M_BMI_EAS_2017
rs12046704	chr1:27980800	T	C	-	RP1-159A19.3	Body mass index males	Akiyama M	28892062	East Asian	2017	-0.02824	0.006054	3.102e-06	90992	0	90992	3	IVNT	Akiyama-M_BMI-M_EAS_2017
rs12046705	chr1:27980809	C	G	-	RP1-159A19.3	Body mass index	Akiyama M	28892062	East Asian	2017	0.02323	0.004463	1.933e-07	173430	0	173430	3	IVNT	Akiyama-M_BMI_EAS_2017
rs12046705	chr1:27980809	C	G	-	RP1-159A19.3	Body mass index males	Akiyama M	28892062	East Asian	2017	0.02833	0.006071	3.067e-06	90992	0	90992	3	IVNT	Akiyama-M_BMI-M_EAS_2017
rs12037182	chr1:27981007	T	C	-	RP1-159A19.3	Body mass index	Akiyama M	28892062	East Asian	2017	0.02274	0.004359	1.83e-07	173430	0	173430	3	IVNT	Akiyama-M_BMI_EAS_2017
rs12037182	chr1:27981007	T	C	-	RP1-159A19.3	Body mass index males	Akiyama M	28892062	East Asian	2017	0.02788	0.00593	2.59e-06	90992	0	90992	3	IVNT	Akiyama-M_BMI-M_EAS_2017
rs7524651	chr1:27981314	T	G	-	RP1-159A19.3	Body mass index	Akiyama M	28892062	East Asian	2017	0.02254	0.004265	1.262e-07	173430	0	173430	3	IVNT	Akiyama-M_BMI_EAS_2017
rs7524651	chr1:27981314	T	G	-	RP1-159A19.3	Body mass index males	Akiyama M	28892062	East Asian	2017	0.02763	0.005801	1.907e-06	90992	0	90992	3	IVNT	Akiyama-M_BMI-M_EAS_2017
rs3855869	chr1:30879488	A	T	-	RP4-591L5.1	Body mass index in physically inactive females	GIANT	28448500	Mixed	2017	0.0932	0.0196	2e-06	19867	0	19867	53	IVNT	GIANT_BMI-Inactive-F_Mixed_2017
rs7516534	chr1:31318133	T	C	ENSG00000222784	RN7SKP91	Body mass index adjusted for smoking in females	GIANT	28443625	Mixed	2017	-0.0396	0.0086	4.322e-06	101147	0	101147	73	IVNT	GIANT_BMI-adjusted-Smoking-F_Mixed_2017
rs4568876	chr1:32152518	T	C	ENSG00000084636	COL16A1	Body mass index	GIANT	25673413	Mixed	2015	0.0183	0.004	4.762e-06	232891	0	232891	125	IVNT	GIANT_BMI_Mixed_2015
rs3818788	chr1:32158374	T	C	ENSG00000084636	COL16A1	Body mass index	GIANT	29273807	Mixed	2018	-0.0097	0.0021	5e-06	526508	0	526508	123	IVNT	GIANT_BMI_Mixed_2018
rs2228550	chr1:32164206	T	G	ENSG00000084636	COL16A1	Body mass index	GIANT	29273807	European	2018	-0.013	0.0024	1.4e-07	449889	0	449889	112	IVNT	GIANT_BMI_EUR_2018
rs2228550	chr1:32164206	T	G	ENSG00000084636	COL16A1	Body mass index	GIANT	29273807	Mixed	2018	-0.013	0.0022	1.1e-08	526508	0	526508	123	IVNT	GIANT_BMI_Mixed_2018
rs2228552	chr1:32165495	T	G	ENSG00000084636	COL16A1	Body mass index	GIANT	29273807	European	2018	0.01	0.0023	9.1e-06	449889	0	449889	112	IVNT	GIANT_BMI_EUR_2018
rs2228552	chr1:32165495	T	G	ENSG00000084636	COL16A1	Body mass index	GIANT	29273807	Mixed	2018	0.011	0.0021	1.4e-07	526508	0	526508	123	IVNT	GIANT_BMI_Mixed_2018
rs16826069	chr1:39797055	A	G	ENSG00000127603	MACF1	Body mass index	GIANT	29273807	European	2018	-0.013	0.0027	1.6e-06	449889	0	449889	112	IVNT	GIANT_BMI_EUR_2018
rs16826069	chr1:39797055	A	G	ENSG00000127603	MACF1	Body mass index	GIANT	29273807	Mixed	2018	-0.014	0.0026	1e-07	526508	0	526508	123	IVNT	GIANT_BMI_Mixed_2018
rs41270807	chr1:39801815	A	C	ENSG00000127603	MACF1	Body mass index	GIANT	29273807	European	2018	-0.015	0.003	3.8e-07	449889	0	449889	112	IVNT	GIANT_BMI_EUR_2018
rs41270807	chr1:39801815	A	C	ENSG00000127603	MACF1	Body mass index	GIANT	29273807	Mixed	2018	-0.015	0.0028	8.8e-08	526508	0	526508	123	IVNT	GIANT_BMI_Mixed_2018
rs2296172	chr1:39835817	A	G	ENSG00000127603	MACF1	Body mass index	GIANT	29273807	European	2018	-0.013	0.0027	1.7e-06	449889	0	449889	112	IVNT	GIANT_BMI_EUR_2018
rs2296172	chr1:39835817	A	G	ENSG00000127603	MACF1	Body mass index	GIANT	29273807	Mixed	2018	-0.014	0.0026	1.7e-07	526508	0	526508	123	IVNT	GIANT_BMI_Mixed_2018
rs4660293	chr1:40028180	A	G	ENSG00000090621	PABPC4	Body mass index	GIANT	29273807	Mixed	2018	-0.011	0.0025	4.3e-06	526508	0	526508	123	IVNT	GIANT_BMI_Mixed_2018
rs11207068	chr1:40353955	A	G	ENSG00000043514	TRIT1	Body mass index in males	GIANT	23754948	European	2013	0.76	0.17	8.46e-06	1699	0	1699	46	IVNT	GIANT_BMI-M_EUR_2013
rs963377	chr1:41297411	T	G	ENSG00000117013	KCNQ4	Body mass index	GIANT	29273807	European	2018	0.0099	0.0022	8.6e-06	449889	0	449889	112	IVNT	GIANT_BMI_EUR_2018
rs4660545	chr1:41999395	T	C	ENSG00000127124	HIVEP3	Body mass index	Akiyama M	28892062	East Asian	2017	0.01988	0.004131	1.494e-06	173430	0	173430	3	IVNT	Akiyama-M_BMI_EAS_2017
rs622798	chr1:46015271	T	G	ENSG00000117448	AKR1A1	Body mass index in physically active indivdiuals	GIANT	28448500	European	2017	-0.0204	0.0042	1.06e-06	138116	0	138116	57	IVNT	GIANT_BMI-Active_EUR_2017
rs622798	chr1:46015271	T	G	ENSG00000117448	AKR1A1	Body mass index in physically active indivdiuals	GIANT	28448500	Mixed	2017	-0.0178	0.004	7.7e-06	150102	0	150102	60	IVNT	GIANT_BMI-Active_Mixed_2017
rs622798	chr1:46015271	T	G	ENSG00000117448	AKR1A1	Body mass index adjsuted for physical activity in males	GIANT	28448500	Mixed	2017	-0.0251	0.0052	1.45e-06	84424	0	84424	52	IVNT	GIANT_BMI-adjusted-PA-M_Mixed_2017
rs622798	chr1:46015271	T	G	ENSG00000117448	AKR1A1	Body mass index adjusted for smoking in males	GIANT	28443625	Mixed	2017	-0.0232	0.0047	8.556e-07	102245	0	102245	72	IVNT	GIANT_BMI-adjusted-Smoking-M_Mixed_2017
rs3014218	chr1:46026328	A	C	ENSG00000117448	AKR1A1	Body mass index adjusted for smoking in males	GIANT	28443625	Mixed	2017	-0.0237	0.0054	9.789e-06	77222	0	77222	72	IVNT	GIANT_BMI-adjusted-Smoking-M_Mixed_2017
rs2088102	chr1:46032974	T	C	ENSG00000117448	AKR1A1	Body mass index adjusted for physical activity	GIANT	28448500	European	2017	-0.0175	0.0039	9.03e-06	157994	0	157994	57	IVNT	GIANT_BMI-adjusted-PA_EUR_2017
rs2088102	chr1:46032974	T	C	ENSG00000117448	AKR1A1	Body mass index adjusted for smoking	GIANT	28443625	European	2017	-0.0175	0.0038	3.945e-06	169725	0	169725	73	IVNT	GIANT_BMI-adjusted-Smoking_EUR_2017
rs2088102	chr1:46032974	T	C	ENSG00000117448	AKR1A1	Body mass index adjusted for smoking in males	GIANT	28443625	Mixed	2017	-0.0238	0.0049	1.189e-06	92845	0	92845	72	IVNT	GIANT_BMI-adjusted-Smoking-M_Mixed_2017
rs1084086	chr1:46041100	T	G	-	AKR1A1	Body mass index adjusted for smoking in males	GIANT	28443625	Mixed	2017	-0.028	0.0058	1.452e-06	77210	0	77210	72	IVNT	GIANT_BMI-adjusted-Smoking-M_Mixed_2017
rs2152078	chr1:46055600	T	C	ENSG00000132780	NASP	Body mass index adjusted for physical activity	GIANT	28448500	Mixed	2017	0.0219	0.0045	8.88e-07	151606	0	151606	60	IVNT	GIANT_BMI-adjusted-PA_Mixed_2017
rs2152078	chr1:46055600	T	C	ENSG00000132780	NASP	Body mass index adjsuted for physical activity in males	GIANT	28448500	Mixed	2017	0.0306	0.0066	3.42e-06	61565	0	61565	52	IVNT	GIANT_BMI-adjusted-PA-M_Mixed_2017
rs2152078	chr1:46055600	T	C	ENSG00000132780	NASP	Body mass index adjusted for smoking in males	GIANT	28443625	Mixed	2017	0.0276	0.0059	2.784e-06	75992	0	75992	72	IVNT	GIANT_BMI-adjusted-Smoking-M_Mixed_2017
rs2991979	chr1:46055858	A	G	ENSG00000132780	NASP	Body mass index adjusted for physical activity	GIANT	28448500	Mixed	2017	-0.0219	0.0045	8.88e-07	151604	0	151604	60	IVNT	GIANT_BMI-adjusted-PA_Mixed_2017
rs2991979	chr1:46055858	A	G	ENSG00000132780	NASP	Body mass index adjsuted for physical activity in males	GIANT	28448500	Mixed	2017	-0.0306	0.0066	3.42e-06	61564	0	61564	52	IVNT	GIANT_BMI-adjusted-PA-M_Mixed_2017
rs2991979	chr1:46055858	A	G	ENSG00000132780	NASP	Body mass index adjusted for smoking in males	GIANT	28443625	Mixed	2017	-0.0277	0.0059	2.524e-06	75992	0	75992	72	IVNT	GIANT_BMI-adjusted-Smoking-M_Mixed_2017
rs2050376	chr1:46078630	A	G	ENSG00000132780	NASP	Body mass index adjusted for physical activity	GIANT	28448500	Mixed	2017	-0.0209	0.0045	2.71e-06	151550	0	151550	60	IVNT	GIANT_BMI-adjusted-PA_Mixed_2017
rs2050376	chr1:46078630	A	G	ENSG00000132780	NASP	Body mass index adjsuted for physical activity in males	GIANT	28448500	Mixed	2017	-0.0309	0.0066	2.61e-06	61536	0	61536	52	IVNT	GIANT_BMI-adjusted-PA-M_Mixed_2017
rs2050376	chr1:46078630	A	G	ENSG00000132780	NASP	Body mass index adjusted for smoking in males	GIANT	28443625	Mixed	2017	-0.0273	0.0058	2.614e-06	77149	0	77149	72	IVNT	GIANT_BMI-adjusted-Smoking-M_Mixed_2017
rs2230658	chr1:46078854	A	G	ENSG00000132780	NASP	Body mass index adjusted for physical activity	GIANT	28448500	Mixed	2017	-0.0215	0.0044	9.96e-07	155209	0	155209	60	IVNT	GIANT_BMI-adjusted-PA_Mixed_2017
rs2230658	chr1:46078854	A	G	ENSG00000132780	NASP	Body mass index adjsuted for physical activity in males	GIANT	28448500	Mixed	2017	-0.0287	0.0065	9.96e-06	63735	0	63735	52	IVNT	GIANT_BMI-adjusted-PA-M_Mixed_2017
rs2230658	chr1:46078854	A	G	ENSG00000132780	NASP	Body mass index adjusted for smoking in males	GIANT	28443625	Mixed	2017	-0.0269	0.0058	3.599e-06	77716	0	77716	72	IVNT	GIANT_BMI-adjusted-Smoking-M_Mixed_2017
rs2230659	chr1:46078884	T	C	ENSG00000132780	NASP	Body mass index adjusted for physical activity	GIANT	28448500	Mixed	2017	0.0216	0.0044	8.57e-07	155205	0	155205	60	IVNT	GIANT_BMI-adjusted-PA_Mixed_2017
rs2230659	chr1:46078884	T	C	ENSG00000132780	NASP	Body mass index adjusted for smoking in males	GIANT	28443625	Mixed	2017	0.0269	0.0058	3.577e-06	77223	0	77223	72	IVNT	GIANT_BMI-adjusted-Smoking-M_Mixed_2017
rs1972410	chr1:46080947	A	C	ENSG00000132780	NASP	Body mass index adjusted for physical activity	GIANT	28448500	Mixed	2017	-0.0202	0.0044	4.3e-06	155204	0	155204	60	IVNT	GIANT_BMI-adjusted-PA_Mixed_2017
rs1972410	chr1:46080947	A	C	ENSG00000132780	NASP	Body mass index adjusted for smoking in males	GIANT	28443625	Mixed	2017	-0.0273	0.0058	2.664e-06	77220	0	77220	72	IVNT	GIANT_BMI-adjusted-Smoking-M_Mixed_2017
rs2991986	chr1:46081282	T	C	ENSG00000132780	NASP	Body mass index adjusted for physical activity	GIANT	28448500	Mixed	2017	-0.0196	0.0044	8.49e-06	155201	0	155201	60	IVNT	GIANT_BMI-adjusted-PA_Mixed_2017
rs2991986	chr1:46081282	T	C	ENSG00000132780	NASP	Body mass index adjusted for smoking in males	GIANT	28443625	Mixed	2017	-0.0265	0.0058	5.153e-06	77710	0	77710	72	IVNT	GIANT_BMI-adjusted-Smoking-M_Mixed_2017
rs2991987	chr1:46081422	C	G	ENSG00000132780	NASP	Body mass index adjusted for physical activity	GIANT	28448500	Mixed	2017	-0.0214	0.0044	1.07e-06	155210	0	155210	60	IVNT	GIANT_BMI-adjusted-PA_Mixed_2017
rs2991987	chr1:46081422	C	G	ENSG00000132780	NASP	Body mass index adjsuted for physical activity in males	GIANT	28448500	Mixed	2017	-0.0288	0.0065	8.77e-06	63735	0	63735	52	IVNT	GIANT_BMI-adjusted-PA-M_Mixed_2017
rs2991987	chr1:46081422	C	G	ENSG00000132780	NASP	Body mass index adjusted for smoking in males	GIANT	28443625	Mixed	2017	-0.0274	0.0058	2.5e-06	77224	0	77224	72	IVNT	GIANT_BMI-adjusted-Smoking-M_Mixed_2017
rs2253862	chr1:46081960	T	C	ENSG00000132780	NASP	Body mass index adjusted for physical activity	GIANT	28448500	Mixed	2017	0.0215	0.0044	9.96e-07	155210	0	155210	60	IVNT	GIANT_BMI-adjusted-PA_Mixed_2017
rs2253862	chr1:46081960	T	C	ENSG00000132780	NASP	Body mass index adjusted for smoking in males	GIANT	28443625	Mixed	2017	0.027	0.0058	3.489e-06	77224	0	77224	72	IVNT	GIANT_BMI-adjusted-Smoking-M_Mixed_2017
rs2991988	chr1:46082431	A	C	ENSG00000132780	NASP	Body mass index adjusted for physical activity	GIANT	28448500	Mixed	2017	0.0208	0.0044	2.08e-06	155210	0	155210	60	IVNT	GIANT_BMI-adjusted-PA_Mixed_2017
rs2991988	chr1:46082431	A	C	ENSG00000132780	NASP	Body mass index adjusted for smoking in males	GIANT	28443625	Mixed	2017	0.0269	0.0058	3.737e-06	77224	0	77224	72	IVNT	GIANT_BMI-adjusted-Smoking-M_Mixed_2017
rs2991989	chr1:46082965	T	C	ENSG00000132780	NASP	Body mass index adjusted for physical activity	GIANT	28448500	Mixed	2017	0.0216	0.0044	8.87e-07	155210	0	155210	60	IVNT	GIANT_BMI-adjusted-PA_Mixed_2017
rs2991989	chr1:46082965	T	C	ENSG00000132780	NASP	Body mass index adjusted for smoking in males	GIANT	28443625	Mixed	2017	0.027	0.0058	3.489e-06	77223	0	77223	72	IVNT	GIANT_BMI-adjusted-Smoking-M_Mixed_2017
rs1547924	chr1:46085112	A	G	ENSG00000132780	NASP	Body mass index adjusted for physical activity	GIANT	28448500	Mixed	2017	-0.0201	0.0044	4.76e-06	155203	0	155203	60	IVNT	GIANT_BMI-adjusted-PA_Mixed_2017
rs1547924	chr1:46085112	A	G	ENSG00000132780	NASP	Body mass index adjusted for smoking in males	GIANT	28443625	Mixed	2017	-0.0274	0.0058	2.387e-06	77221	0	77221	72	IVNT	GIANT_BMI-adjusted-Smoking-M_Mixed_2017
rs1547925	chr1:46085356	T	C	ENSG00000132780	NASP	Body mass index adjusted for physical activity	GIANT	28448500	Mixed	2017	0.02	0.0044	5.34e-06	155199	0	155199	60	IVNT	GIANT_BMI-adjusted-PA_Mixed_2017
rs1547925	chr1:46085356	T	C	ENSG00000132780	NASP	Body mass index adjusted for smoking in males	GIANT	28443625	Mixed	2017	0.0268	0.0058	4.093e-06	77218	0	77218	72	IVNT	GIANT_BMI-adjusted-Smoking-M_Mixed_2017
rs2275086	chr1:46085879	C	G	ENSG00000159588	CCDC17	Body mass index adjusted for physical activity	GIANT	28448500	Mixed	2017	-0.0197	0.0044	7.13e-06	155201	0	155201	60	IVNT	GIANT_BMI-adjusted-PA_Mixed_2017
rs2275086	chr1:46085879	C	G	ENSG00000159588	CCDC17	Body mass index adjusted for smoking in males	GIANT	28443625	Mixed	2017	-0.0268	0.0058	4.119e-06	77222	0	77222	72	IVNT	GIANT_BMI-adjusted-Smoking-M_Mixed_2017
rs3014245	chr1:46086913	T	C	ENSG00000159588	CCDC17	Body mass index adjusted for physical activity	GIANT	28448500	Mixed	2017	0.02	0.0044	5.52e-06	155194	0	155194	60	IVNT	GIANT_BMI-adjusted-PA_Mixed_2017
rs3014245	chr1:46086913	T	C	ENSG00000159588	CCDC17	Body mass index adjusted for smoking in males	GIANT	28443625	Mixed	2017	0.0267	0.0058	4.427e-06	77217	0	77217	72	IVNT	GIANT_BMI-adjusted-Smoking-M_Mixed_2017
rs3014242	chr1:46087577	A	G	ENSG00000159588	CCDC17	Body mass index adjusted for physical activity	GIANT	28448500	Mixed	2017	0.0206	0.0044	2.68e-06	155209	0	155209	60	IVNT	GIANT_BMI-adjusted-PA_Mixed_2017
rs3014242	chr1:46087577	A	G	ENSG00000159588	CCDC17	Body mass index adjsuted for physical activity in males	GIANT	28448500	Mixed	2017	0.0287	0.0065	9.72e-06	63735	0	63735	52	IVNT	GIANT_BMI-adjusted-PA-M_Mixed_2017
rs3014242	chr1:46087577	A	G	ENSG00000159588	CCDC17	Body mass index adjusted for smoking in males	GIANT	28443625	Mixed	2017	0.027	0.0058	3.339e-06	77224	0	77224	72	IVNT	GIANT_BMI-adjusted-Smoking-M_Mixed_2017
rs3014241	chr1:46087879	A	G	ENSG00000159588	CCDC17	Body mass index adjusted for smoking in males	GIANT	28443625	Mixed	2017	-0.0298	0.0063	2.048e-06	69197	0	69197	72	IVNT	GIANT_BMI-adjusted-Smoking-M_Mixed_2017
rs3014239	chr1:46089801	A	G	ENSG00000159588	CCDC17	Body mass index adjusted for smoking in males	GIANT	28443625	Mixed	2017	0.0288	0.0062	3.161e-06	69197	0	69197	72	IVNT	GIANT_BMI-adjusted-Smoking-M_Mixed_2017
rs3014238	chr1:46090214	A	G	ENSG00000159588	CCDC17	Body mass index in physically active indivdiuals	GIANT	28448500	European	2017	-0.0185	0.0041	7.76e-06	138202	0	138202	57	IVNT	GIANT_BMI-Active_EUR_2017
rs3014238	chr1:46090214	A	G	ENSG00000159588	CCDC17	Body mass index adjusted for physical activity	GIANT	28448500	European	2017	-0.0169	0.0037	6.21e-06	180405	0	180405	57	IVNT	GIANT_BMI-adjusted-PA_EUR_2017
rs3014238	chr1:46090214	A	G	ENSG00000159588	CCDC17	Body mass index adjusted for smoking	GIANT	28443625	European	2017	-0.0157	0.0034	3.464e-06	209429	0	209429	73	IVNT	GIANT_BMI-adjusted-Smoking_EUR_2017
rs3014238	chr1:46090214	A	G	ENSG00000159588	CCDC17	Body mass index adjusted for smoking in males	GIANT	28443625	Mixed	2017	-0.0222	0.0046	1.629e-06	102243	0	102243	72	IVNT	GIANT_BMI-adjusted-Smoking-M_Mixed_2017
rs3014237	chr1:46090252	A	G	ENSG00000159588	CCDC17	Body mass index in physically active indivdiuals	GIANT	28448500	European	2017	-0.0216	0.0046	3.19e-06	138089	0	138089	57	IVNT	GIANT_BMI-Active_EUR_2017
rs3014237	chr1:46090252	A	G	ENSG00000159588	CCDC17	Body mass index in physically active indivdiuals	GIANT	28448500	Mixed	2017	-0.0206	0.0044	3.41e-06	150076	0	150076	60	IVNT	GIANT_BMI-Active_Mixed_2017
rs3014237	chr1:46090252	A	G	ENSG00000159588	CCDC17	Body mass index adjusted for physical activity	GIANT	28448500	European	2017	-0.0189	0.0042	5.43e-06	180235	0	180235	57	IVNT	GIANT_BMI-adjusted-PA_EUR_2017
rs3014237	chr1:46090252	A	G	ENSG00000159588	CCDC17	Body mass index adjusted for physical activity	GIANT	28448500	Mixed	2017	-0.0193	0.0039	7.96e-07	200264	0	200264	60	IVNT	GIANT_BMI-adjusted-PA_Mixed_2017
rs3014237	chr1:46090252	A	G	ENSG00000159588	CCDC17	Body mass index adjusted for smoking in males	GIANT	28443625	Mixed	2017	-0.0248	0.0052	1.734e-06	102245	0	102245	72	IVNT	GIANT_BMI-adjusted-Smoking-M_Mixed_2017
rs3014235	chr1:46091512	A	G	ENSG00000159588	CCDC17	Body mass index adjusted for physical activity	GIANT	28448500	Mixed	2017	-0.0214	0.0044	1.13e-06	155210	0	155210	60	IVNT	GIANT_BMI-adjusted-PA_Mixed_2017
rs3014235	chr1:46091512	A	G	ENSG00000159588	CCDC17	Body mass index adjusted for smoking in males	GIANT	28443625	Mixed	2017	-0.0271	0.0058	3.151e-06	77224	0	77224	72	IVNT	GIANT_BMI-adjusted-Smoking-M_Mixed_2017
rs9429172	chr1:46092476	C	G	ENSG00000159588	CCDC17	Body mass index adjusted for physical activity	GIANT	28448500	Mixed	2017	-0.0214	0.0044	1.22e-06	155210	0	155210	60	IVNT	GIANT_BMI-adjusted-PA_Mixed_2017
rs9429172	chr1:46092476	C	G	ENSG00000159588	CCDC17	Body mass index adjusted for smoking in males	GIANT	28443625	Mixed	2017	-0.027	0.0058	3.722e-06	77224	0	77224	72	IVNT	GIANT_BMI-adjusted-Smoking-M_Mixed_2017
rs1250	chr1:46094027	A	G	ENSG00000159592	GPBP1L1	Body mass index adjusted for physical activity	GIANT	28448500	Mixed	2017	0.0207	0.0044	2.58e-06	155208	0	155208	60	IVNT	GIANT_BMI-adjusted-PA_Mixed_2017
rs1250	chr1:46094027	A	G	ENSG00000159592	GPBP1L1	Body mass index adjsuted for physical activity in males	GIANT	28448500	Mixed	2017	0.0289	0.0065	8.83e-06	63735	0	63735	52	IVNT	GIANT_BMI-adjusted-PA-M_Mixed_2017
rs1250	chr1:46094027	A	G	ENSG00000159592	GPBP1L1	Body mass index adjusted for smoking in males	GIANT	28443625	Mixed	2017	0.0263	0.0058	6.325e-06	77716	0	77716	72	IVNT	GIANT_BMI-adjusted-Smoking-M_Mixed_2017
rs6703748	chr1:46095976	A	G	ENSG00000159592	GPBP1L1	Body mass index adjusted for physical activity	GIANT	28448500	Mixed	2017	-0.0214	0.0044	1.06e-06	155164	0	155164	60	IVNT	GIANT_BMI-adjusted-PA_Mixed_2017
rs10890333	chr1:46100322	T	C	ENSG00000159592	GPBP1L1	Body mass index adjusted for physical activity	GIANT	28448500	Mixed	2017	0.0213	0.0044	1.22e-06	155206	0	155206	60	IVNT	GIANT_BMI-adjusted-PA_Mixed_2017
rs10890333	chr1:46100322	T	C	ENSG00000159592	GPBP1L1	Body mass index adjsuted for physical activity in males	GIANT	28448500	Mixed	2017	0.0284	0.0064	9.72e-06	63734	0	63734	52	IVNT	GIANT_BMI-adjusted-PA-M_Mixed_2017
rs10890333	chr1:46100322	T	C	ENSG00000159592	GPBP1L1	Body mass index adjusted for smoking in males	GIANT	28443625	Mixed	2017	0.0255	0.0057	8.584e-06	77715	0	77715	72	IVNT	GIANT_BMI-adjusted-Smoking-M_Mixed_2017
rs10890334	chr1:46100378	A	T	ENSG00000159592	GPBP1L1	Body mass index adjusted for physical activity	GIANT	28448500	Mixed	2017	0.0204	0.0044	3.56e-06	155209	0	155209	60	IVNT	GIANT_BMI-adjusted-PA_Mixed_2017
rs4431884	chr1:46101323	T	C	ENSG00000159592	GPBP1L1	Body mass index adjusted for physical activity	GIANT	28448500	Mixed	2017	-0.0201	0.0044	4.46e-06	155198	0	155198	60	IVNT	GIANT_BMI-adjusted-PA_Mixed_2017
rs4431884	chr1:46101323	T	C	ENSG00000159592	GPBP1L1	Body mass index adjusted for smoking in males	GIANT	28443625	Mixed	2017	-0.0262	0.0057	4.198e-06	77714	0	77714	72	IVNT	GIANT_BMI-adjusted-Smoking-M_Mixed_2017
rs6694889	chr1:46101806	A	C	ENSG00000159592	GPBP1L1	Body mass index adjusted for physical activity	GIANT	28448500	Mixed	2017	0.0198	0.0044	7.27e-06	154652	0	154652	60	IVNT	GIANT_BMI-adjusted-PA_Mixed_2017
rs6694889	chr1:46101806	A	C	ENSG00000159592	GPBP1L1	Body mass index adjusted for smoking in males	GIANT	28443625	Mixed	2017	0.0263	0.0059	7.912e-06	77216	0	77216	72	IVNT	GIANT_BMI-adjusted-Smoking-M_Mixed_2017
rs12023439	chr1:46104636	T	C	ENSG00000159592	GPBP1L1	Body mass index adjusted for physical activity	GIANT	28448500	Mixed	2017	-0.0203	0.0044	3.69e-06	155205	0	155205	60	IVNT	GIANT_BMI-adjusted-PA_Mixed_2017
rs12043945	chr1:46106922	A	T	ENSG00000159592	GPBP1L1	Body mass index adjusted for physical activity	GIANT	28448500	Mixed	2017	-0.0213	0.0044	1.18e-06	155205	0	155205	60	IVNT	GIANT_BMI-adjusted-PA_Mixed_2017
rs12043945	chr1:46106922	A	T	ENSG00000159592	GPBP1L1	Body mass index adjsuted for physical activity in males	GIANT	28448500	Mixed	2017	-0.0285	0.0064	9.04e-06	63732	0	63732	52	IVNT	GIANT_BMI-adjusted-PA-M_Mixed_2017
rs12043945	chr1:46106922	A	T	ENSG00000159592	GPBP1L1	Body mass index adjusted for smoking in males	GIANT	28443625	Mixed	2017	-0.0258	0.0058	8.596e-06	77224	0	77224	72	IVNT	GIANT_BMI-adjusted-Smoking-M_Mixed_2017
rs12091503	chr1:46107868	T	C	ENSG00000159592	GPBP1L1	Body mass index adjusted for physical activity	GIANT	28448500	Mixed	2017	0.0213	0.0044	1.18e-06	155205	0	155205	60	IVNT	GIANT_BMI-adjusted-PA_Mixed_2017
rs12091503	chr1:46107868	T	C	ENSG00000159592	GPBP1L1	Body mass index adjsuted for physical activity in males	GIANT	28448500	Mixed	2017	0.0284	0.0064	9.44e-06	63732	0	63732	52	IVNT	GIANT_BMI-adjusted-PA-M_Mixed_2017
rs12091503	chr1:46107868	T	C	ENSG00000159592	GPBP1L1	Body mass index adjusted for smoking in males	GIANT	28443625	Mixed	2017	0.0258	0.0058	8.596e-06	77223	0	77223	72	IVNT	GIANT_BMI-adjusted-Smoking-M_Mixed_2017
rs11211145	chr1:46108491	A	C	ENSG00000159592	GPBP1L1	Body mass index adjusted for physical activity	GIANT	28448500	Mixed	2017	0.0195	0.0044	8.72e-06	155154	0	155154	60	IVNT	GIANT_BMI-adjusted-PA_Mixed_2017
rs11211147	chr1:46110094	A	G	ENSG00000159592	GPBP1L1	Body mass index adjusted for physical activity	GIANT	28448500	Mixed	2017	0.0207	0.0044	2.38e-06	155206	0	155206	60	IVNT	GIANT_BMI-adjusted-PA_Mixed_2017
rs4660313	chr1:46110841	A	G	ENSG00000159592	GPBP1L1	Body mass index adjusted for physical activity	GIANT	28448500	Mixed	2017	-0.0202	0.0044	4.36e-06	155157	0	155157	60	IVNT	GIANT_BMI-adjusted-PA_Mixed_2017
rs4660880	chr1:46111040	T	C	ENSG00000159592	GPBP1L1	Body mass index in physically active indivdiuals	GIANT	28448500	European	2017	-0.022	0.0045	1e-06	138158	0	138158	57	IVNT	GIANT_BMI-Active_EUR_2017
rs4660880	chr1:46111040	T	C	ENSG00000159592	GPBP1L1	Body mass index in physically active indivdiuals	GIANT	28448500	Mixed	2017	-0.0202	0.0043	2.82e-06	150141	0	150141	60	IVNT	GIANT_BMI-Active_Mixed_2017
rs4660880	chr1:46111040	T	C	ENSG00000159592	GPBP1L1	Body mass index adjusted for physical activity	GIANT	28448500	European	2017	-0.019	0.0041	3.04e-06	180349	0	180349	57	IVNT	GIANT_BMI-adjusted-PA_EUR_2017
rs4660880	chr1:46111040	T	C	ENSG00000159592	GPBP1L1	Body mass index adjusted for physical activity	GIANT	28448500	Mixed	2017	-0.019	0.0038	7.22e-07	200374	0	200374	60	IVNT	GIANT_BMI-adjusted-PA_Mixed_2017
rs4660880	chr1:46111040	T	C	ENSG00000159592	GPBP1L1	Body mass index adjsuted for physical activity in males	GIANT	28448500	Mixed	2017	-0.0248	0.0056	8.23e-06	84458	0	84458	52	IVNT	GIANT_BMI-adjusted-PA-M_Mixed_2017
rs4660880	chr1:46111040	T	C	ENSG00000159592	GPBP1L1	Body mass index adjusted for smoking	GIANT	28443625	Mixed	2017	-0.0153	0.0035	9.254e-06	239711	0	239711	79	IVNT	GIANT_BMI-adjusted-Smoking_Mixed_2017
rs4660880	chr1:46111040	T	C	ENSG00000159592	GPBP1L1	Body mass index adjusted for smoking in males	GIANT	28443625	Mixed	2017	-0.0236	0.0051	3.513e-06	102204	0	102204	72	IVNT	GIANT_BMI-adjusted-Smoking-M_Mixed_2017
rs10890336	chr1:46111056	T	C	ENSG00000159592	GPBP1L1	Body mass index adjusted for physical activity	GIANT	28448500	Mixed	2017	-0.0205	0.0043	2.17e-06	155206	0	155206	60	IVNT	GIANT_BMI-adjusted-PA_Mixed_2017
rs10890336	chr1:46111056	T	C	ENSG00000159592	GPBP1L1	Body mass index adjsuted for physical activity in males	GIANT	28448500	Mixed	2017	-0.0288	0.0064	7.28e-06	63734	0	63734	52	IVNT	GIANT_BMI-adjusted-PA-M_Mixed_2017
rs11211149	chr1:46112218	T	C	ENSG00000159592	GPBP1L1	Body mass index adjusted for physical activity	GIANT	28448500	Mixed	2017	0.0198	0.0044	6.35e-06	154629	0	154629	60	IVNT	GIANT_BMI-adjusted-PA_Mixed_2017
rs11211152	chr1:46114157	T	C	ENSG00000159592	GPBP1L1	Body mass index adjusted for physical activity	GIANT	28448500	Mixed	2017	-0.0214	0.0045	1.63e-06	151604	0	151604	60	IVNT	GIANT_BMI-adjusted-PA_Mixed_2017
rs11211152	chr1:46114157	T	C	ENSG00000159592	GPBP1L1	Body mass index adjsuted for physical activity in males	GIANT	28448500	Mixed	2017	-0.0303	0.0065	3.57e-06	61562	0	61562	52	IVNT	GIANT_BMI-adjusted-PA-M_Mixed_2017
rs4607935	chr1:46117161	T	C	ENSG00000159592	GPBP1L1	Body mass index adjusted for physical activity	GIANT	28448500	Mixed	2017	-0.0206	0.0044	2.85e-06	155206	0	155206	60	IVNT	GIANT_BMI-adjusted-PA_Mixed_2017
rs4609469	chr1:46117185	T	C	ENSG00000159592	GPBP1L1	Body mass index adjusted for physical activity	GIANT	28448500	Mixed	2017	-0.0207	0.0044	2.54e-06	155205	0	155205	60	IVNT	GIANT_BMI-adjusted-PA_Mixed_2017
rs4609469	chr1:46117185	T	C	ENSG00000159592	GPBP1L1	Body mass index adjsuted for physical activity in males	GIANT	28448500	Mixed	2017	-0.0287	0.0064	7.5e-06	63732	0	63732	52	IVNT	GIANT_BMI-adjusted-PA-M_Mixed_2017
rs10789467	chr1:46118745	C	G	ENSG00000159592	GPBP1L1	Body mass index adjusted for physical activity	GIANT	28448500	Mixed	2017	0.0201	0.0044	4.72e-06	154835	0	154835	60	IVNT	GIANT_BMI-adjusted-PA_Mixed_2017
rs3811436	chr1:46125880	T	C	ENSG00000159592	GPBP1L1	Body mass index adjusted for physical activity	GIANT	28448500	Mixed	2017	0.0213	0.0044	1.28e-06	155206	0	155206	60	IVNT	GIANT_BMI-adjusted-PA_Mixed_2017
rs12024590	chr1:46127496	A	C	ENSG00000159592	GPBP1L1	Body mass index adjusted for physical activity	GIANT	28448500	Mixed	2017	0.0207	0.0044	2.48e-06	155208	0	155208	60	IVNT	GIANT_BMI-adjusted-PA_Mixed_2017
rs11211157	chr1:46132844	T	C	ENSG00000159592	GPBP1L1	Body mass index adjusted for physical activity	GIANT	28448500	Mixed	2017	0.0213	0.0044	1.18e-06	155208	0	155208	60	IVNT	GIANT_BMI-adjusted-PA_Mixed_2017
rs10430105	chr1:46138876	A	G	ENSG00000159592	GPBP1L1	Body mass index adjusted for physical activity	GIANT	28448500	Mixed	2017	-0.022	0.0045	8.23e-07	151598	0	151598	60	IVNT	GIANT_BMI-adjusted-PA_Mixed_2017
rs10430105	chr1:46138876	A	G	ENSG00000159592	GPBP1L1	Body mass index adjsuted for physical activity in males	GIANT	28448500	Mixed	2017	-0.0294	0.0065	6.64e-06	61560	0	61560	52	IVNT	GIANT_BMI-adjusted-PA-M_Mixed_2017
rs11211160	chr1:46146229	A	T	ENSG00000159592	GPBP1L1	Body mass index adjusted for physical activity	GIANT	28448500	Mixed	2017	-0.0202	0.0043	3.06e-06	155198	0	155198	60	IVNT	GIANT_BMI-adjusted-PA_Mixed_2017
rs10890341	chr1:46147240	A	C	ENSG00000159592	GPBP1L1	Body mass index adjusted for physical activity	GIANT	28448500	Mixed	2017	-0.0213	0.0044	1.28e-06	155208	0	155208	60	IVNT	GIANT_BMI-adjusted-PA_Mixed_2017
rs11211166	chr1:46157942	A	G	ENSG00000159596	TMEM69	Body mass index adjusted for physical activity	GIANT	28448500	Mixed	2017	-0.0215	0.0044	9.34e-07	155208	0	155208	60	IVNT	GIANT_BMI-adjusted-PA_Mixed_2017
rs11211166	chr1:46157942	A	G	ENSG00000159596	TMEM69	Body mass index adjsuted for physical activity in males	GIANT	28448500	Mixed	2017	-0.0289	0.0064	7.34e-06	63734	0	63734	52	IVNT	GIANT_BMI-adjusted-PA-M_Mixed_2017
rs11211166	chr1:46157942	A	G	ENSG00000159596	TMEM69	Body mass index adjusted for smoking in males	GIANT	28443625	Mixed	2017	-0.0261	0.0058	6.802e-06	77222	0	77222	72	IVNT	GIANT_BMI-adjusted-Smoking-M_Mixed_2017
rs10789470	chr1:46158331	T	G	ENSG00000159596	TMEM69	Body mass index adjusted for physical activity	GIANT	28448500	Mixed	2017	0.0215	0.0044	9.34e-07	155204	0	155204	60	IVNT	GIANT_BMI-adjusted-PA_Mixed_2017
rs10789470	chr1:46158331	T	G	ENSG00000159596	TMEM69	Body mass index adjsuted for physical activity in males	GIANT	28448500	Mixed	2017	0.0288	0.0064	7.67e-06	63733	0	63733	52	IVNT	GIANT_BMI-adjusted-PA-M_Mixed_2017
rs10789470	chr1:46158331	T	G	ENSG00000159596	TMEM69	Body mass index adjusted for smoking in males	GIANT	28443625	Mixed	2017	0.0256	0.0057	7.649e-06	77715	0	77715	72	IVNT	GIANT_BMI-adjusted-Smoking-M_Mixed_2017
rs10749856	chr1:46164846	A	T	ENSG00000197429	IPP	Body mass index adjusted for physical activity	GIANT	28448500	Mixed	2017	0.0207	0.0044	2.45e-06	155207	0	155207	60	IVNT	GIANT_BMI-adjusted-PA_Mixed_2017
rs10749856	chr1:46164846	A	T	ENSG00000197429	IPP	Body mass index adjsuted for physical activity in males	GIANT	28448500	Mixed	2017	0.0291	0.0064	6.25e-06	63732	0	63732	52	IVNT	GIANT_BMI-adjusted-PA-M_Mixed_2017
rs10749856	chr1:46164846	A	T	ENSG00000197429	IPP	Body mass index adjusted for smoking in males	GIANT	28443625	Mixed	2017	0.026	0.0058	7.375e-06	77222	0	77222	72	IVNT	GIANT_BMI-adjusted-Smoking-M_Mixed_2017
rs4564187	chr1:46166861	C	G	ENSG00000197429	IPP	Body mass index adjusted for physical activity	GIANT	28448500	Mixed	2017	-0.0215	0.0044	1.01e-06	155208	0	155208	60	IVNT	GIANT_BMI-adjusted-PA_Mixed_2017
rs4564187	chr1:46166861	C	G	ENSG00000197429	IPP	Body mass index adjsuted for physical activity in males	GIANT	28448500	Mixed	2017	-0.0289	0.0064	7.03e-06	63734	0	63734	52	IVNT	GIANT_BMI-adjusted-PA-M_Mixed_2017
rs4564187	chr1:46166861	C	G	ENSG00000197429	IPP	Body mass index adjusted for smoking in males	GIANT	28443625	Mixed	2017	-0.026	0.0058	7.412e-06	77222	0	77222	72	IVNT	GIANT_BMI-adjusted-Smoking-M_Mixed_2017
rs4559551	chr1:46167533	T	C	ENSG00000197429	IPP	Body mass index adjusted for smoking in males	GIANT	28443625	Mixed	2017	0.027	0.0061	9.381e-06	69197	0	69197	72	IVNT	GIANT_BMI-adjusted-Smoking-M_Mixed_2017
rs11211173	chr1:46219376	T	C	ENSG00000197429	IPP	Body mass index adjusted for physical activity	GIANT	28448500	Mixed	2017	-0.0212	0.0044	1.43e-06	155200	0	155200	60	IVNT	GIANT_BMI-adjusted-PA_Mixed_2017
rs11211173	chr1:46219376	T	C	ENSG00000197429	IPP	Body mass index adjsuted for physical activity in males	GIANT	28448500	Mixed	2017	-0.0291	0.0064	6.42e-06	63730	0	63730	52	IVNT	GIANT_BMI-adjusted-PA-M_Mixed_2017
rs11211173	chr1:46219376	T	C	ENSG00000197429	IPP	Body mass index adjusted for smoking in males	GIANT	28443625	Mixed	2017	-0.0262	0.0058	6.534e-06	77224	0	77224	72	IVNT	GIANT_BMI-adjusted-Smoking-M_Mixed_2017
rs11211176	chr1:46223086	A	G	-	IPP	Body mass index adjusted for smoking in males	GIANT	28443625	Mixed	2017	0.0248	0.0054	3.799e-06	77213	0	77213	72	IVNT	GIANT_BMI-adjusted-Smoking-M_Mixed_2017
rs11211178	chr1:46227566	T	G	-	IPP	Body mass index adjusted for physical activity	GIANT	28448500	Mixed	2017	-0.021	0.0044	1.71e-06	155206	0	155206	60	IVNT	GIANT_BMI-adjusted-PA_Mixed_2017
rs11211178	chr1:46227566	T	G	-	IPP	Body mass index adjsuted for physical activity in males	GIANT	28448500	Mixed	2017	-0.0297	0.0064	3.89e-06	63732	0	63732	52	IVNT	GIANT_BMI-adjusted-PA-M_Mixed_2017
rs11211178	chr1:46227566	T	G	-	IPP	Body mass index adjusted for smoking in males	GIANT	28443625	Mixed	2017	-0.0268	0.0058	3.786e-06	77221	0	77221	72	IVNT	GIANT_BMI-adjusted-Smoking-M_Mixed_2017
rs4660314	chr1:46229885	T	C	-	IPP	Body mass index adjusted for physical activity	GIANT	28448500	Mixed	2017	0.0219	0.0044	5.94e-07	155207	0	155207	60	IVNT	GIANT_BMI-adjusted-PA_Mixed_2017
rs4660314	chr1:46229885	T	C	-	IPP	Body mass index adjsuted for physical activity in males	GIANT	28448500	Mixed	2017	0.0293	0.0064	5.31e-06	63734	0	63734	52	IVNT	GIANT_BMI-adjusted-PA-M_Mixed_2017
rs4660314	chr1:46229885	T	C	-	IPP	Body mass index adjusted for smoking in males	GIANT	28443625	Mixed	2017	0.0266	0.0058	4.757e-06	77223	0	77223	72	IVNT	GIANT_BMI-adjusted-Smoking-M_Mixed_2017
rs4660883	chr1:46236098	A	G	-	RP11-630I5.1	Body mass index adjusted for physical activity	GIANT	28448500	Mixed	2017	-0.0209	0.0045	2.81e-06	151602	0	151602	60	IVNT	GIANT_BMI-adjusted-PA_Mixed_2017
rs4660883	chr1:46236098	A	G	-	RP11-630I5.1	Body mass index adjsuted for physical activity in males	GIANT	28448500	Mixed	2017	-0.0304	0.0065	3.1e-06	61562	0	61562	52	IVNT	GIANT_BMI-adjusted-PA-M_Mixed_2017
rs6683274	chr1:46241638	T	G	-	RP11-630I5.1	Body mass index adjusted for physical activity	GIANT	28448500	Mixed	2017	0.0214	0.0044	1.17e-06	154997	0	154997	60	IVNT	GIANT_BMI-adjusted-PA_Mixed_2017
rs4626927	chr1:46248645	T	C	ENSG00000086015	MAST2	Body mass index in physically active indivdiuals	GIANT	28448500	European	2017	0.0216	0.0042	2.48e-07	137223	0	137223	57	IVNT	GIANT_BMI-Active_EUR_2017
rs4626927	chr1:46248645	T	C	ENSG00000086015	MAST2	Body mass index in physically active indivdiuals	GIANT	28448500	Mixed	2017	0.0188	0.004	2.52e-06	149209	0	149209	60	IVNT	GIANT_BMI-Active_Mixed_2017
rs4626927	chr1:46248645	T	C	ENSG00000086015	MAST2	Body mass index adjusted for physical activity	GIANT	28448500	European	2017	0.0197	0.0038	1.85e-07	176780	0	176780	57	IVNT	GIANT_BMI-adjusted-PA_EUR_2017
rs4626927	chr1:46248645	T	C	ENSG00000086015	MAST2	Body mass index adjusted for physical activity	GIANT	28448500	Mixed	2017	0.0178	0.0035	4.88e-07	196808	0	196808	60	IVNT	GIANT_BMI-adjusted-PA_Mixed_2017
rs4626927	chr1:46248645	T	C	ENSG00000086015	MAST2	Body mass index adjsuted for physical activity in males	GIANT	28448500	Mixed	2017	0.0253	0.0052	1.05e-06	82304	0	82304	52	IVNT	GIANT_BMI-adjusted-PA-M_Mixed_2017
rs4626927	chr1:46248645	T	C	ENSG00000086015	MAST2	Body mass index adjusted for smoking	GIANT	28443625	European	2017	0.0151	0.0034	8.272e-06	210211	0	210211	73	IVNT	GIANT_BMI-adjusted-Smoking_EUR_2017
rs4626927	chr1:46248645	T	C	ENSG00000086015	MAST2	Body mass index adjusted for smoking in males	GIANT	28443625	Mixed	2017	0.0227	0.0046	1.037e-06	102734	0	102734	72	IVNT	GIANT_BMI-adjusted-Smoking-M_Mixed_2017
rs7540578	chr1:46252144	T	C	ENSG00000086015	MAST2	Body mass index adjusted for physical activity	GIANT	28448500	Mixed	2017	-0.0201	0.0045	6.23e-06	151442	0	151442	60	IVNT	GIANT_BMI-adjusted-PA_Mixed_2017
rs7540578	chr1:46252144	T	C	ENSG00000086015	MAST2	Body mass index adjsuted for physical activity in males	GIANT	28448500	Mixed	2017	-0.0292	0.0066	9.2e-06	61492	0	61492	52	IVNT	GIANT_BMI-adjusted-PA-M_Mixed_2017
rs7540578	chr1:46252144	T	C	ENSG00000086015	MAST2	Body mass index adjusted for smoking in males	GIANT	28443625	Mixed	2017	-0.0264	0.0058	5.158e-06	77196	0	77196	72	IVNT	GIANT_BMI-adjusted-Smoking-M_Mixed_2017
rs6690386	chr1:46253011	T	C	ENSG00000086015	MAST2	Body mass index adjusted for physical activity	GIANT	28448500	Mixed	2017	-0.0211	0.0044	1.49e-06	155078	0	155078	60	IVNT	GIANT_BMI-adjusted-PA_Mixed_2017
rs6690386	chr1:46253011	T	C	ENSG00000086015	MAST2	Body mass index adjsuted for physical activity in males	GIANT	28448500	Mixed	2017	-0.0293	0.0065	6.16e-06	63666	0	63666	52	IVNT	GIANT_BMI-adjusted-PA-M_Mixed_2017
rs6690386	chr1:46253011	T	C	ENSG00000086015	MAST2	Body mass index adjusted for smoking in males	GIANT	28443625	Mixed	2017	-0.0267	0.0059	5.377e-06	77222	0	77222	72	IVNT	GIANT_BMI-adjusted-Smoking-M_Mixed_2017
rs12076580	chr1:46258159	A	G	ENSG00000086015	MAST2	Body mass index adjusted for physical activity	GIANT	28448500	Mixed	2017	-0.0226	0.0045	3.78e-07	151475	0	151475	60	IVNT	GIANT_BMI-adjusted-PA_Mixed_2017
rs12076580	chr1:46258159	A	G	ENSG00000086015	MAST2	Body mass index adjsuted for physical activity in males	GIANT	28448500	Mixed	2017	-0.0313	0.0066	2.28e-06	61496	0	61496	52	IVNT	GIANT_BMI-adjusted-PA-M_Mixed_2017
rs12076580	chr1:46258159	A	G	ENSG00000086015	MAST2	Body mass index adjusted for smoking in males	GIANT	28443625	Mixed	2017	-0.0262	0.0059	7.965e-06	75988	0	75988	72	IVNT	GIANT_BMI-adjusted-Smoking-M_Mixed_2017
rs7539800	chr1:46262129	C	G	ENSG00000086015	MAST2	Body mass index adjusted for physical activity	GIANT	28448500	Mixed	2017	0.0196	0.0044	7.79e-06	155097	0	155097	60	IVNT	GIANT_BMI-adjusted-PA_Mixed_2017
rs10890350	chr1:46262378	A	G	ENSG00000086015	MAST2	Body mass index adjusted for physical activity	GIANT	28448500	Mixed	2017	-0.0208	0.0044	2e-06	155098	0	155098	60	IVNT	GIANT_BMI-adjusted-PA_Mixed_2017
rs10890350	chr1:46262378	A	G	ENSG00000086015	MAST2	Body mass index adjusted for smoking in males	GIANT	28443625	Mixed	2017	-0.0276	0.0058	1.656e-06	77223	0	77223	72	IVNT	GIANT_BMI-adjusted-Smoking-M_Mixed_2017
rs4390216	chr1:46266456	T	C	ENSG00000086015	MAST2	Body mass index adjusted for physical activity	GIANT	28448500	Mixed	2017	-0.0201	0.0044	5.88e-06	151499	0	151499	60	IVNT	GIANT_BMI-adjusted-PA_Mixed_2017
rs4390216	chr1:46266456	T	C	ENSG00000086015	MAST2	Body mass index adjsuted for physical activity in males	GIANT	28448500	Mixed	2017	-0.0297	0.0066	5.67e-06	61510	0	61510	52	IVNT	GIANT_BMI-adjusted-PA-M_Mixed_2017
rs4390216	chr1:46266456	T	C	ENSG00000086015	MAST2	Body mass index adjusted for smoking in males	GIANT	28443625	Mixed	2017	-0.0277	0.0058	1.55e-06	77224	0	77224	72	IVNT	GIANT_BMI-adjusted-Smoking-M_Mixed_2017
rs7524495	chr1:46266932	T	C	ENSG00000086015	MAST2	Body mass index in physically active indivdiuals	GIANT	28448500	European	2017	-0.0223	0.0045	5.87e-07	119183	0	119183	57	IVNT	GIANT_BMI-Active_EUR_2017
rs7524495	chr1:46266932	T	C	ENSG00000086015	MAST2	Body mass index in physically active indivdiuals	GIANT	28448500	Mixed	2017	-0.0193	0.0043	5.63e-06	129749	0	129749	60	IVNT	GIANT_BMI-Active_Mixed_2017
rs7524495	chr1:46266932	T	C	ENSG00000086015	MAST2	Body mass index adjusted for physical activity	GIANT	28448500	European	2017	-0.019	0.004	2.17e-06	157095	0	157095	57	IVNT	GIANT_BMI-adjusted-PA_EUR_2017
rs7524495	chr1:46266932	T	C	ENSG00000086015	MAST2	Body mass index adjusted for physical activity	GIANT	28448500	Mixed	2017	-0.0171	0.0038	5.26e-06	175351	0	175351	60	IVNT	GIANT_BMI-adjusted-PA_Mixed_2017
rs7524495	chr1:46266932	T	C	ENSG00000086015	MAST2	Body mass index adjsuted for physical activity in males	GIANT	28448500	Mixed	2017	-0.0259	0.0055	2.7e-06	73081	0	73081	52	IVNT	GIANT_BMI-adjusted-PA-M_Mixed_2017
rs7524495	chr1:46266932	T	C	ENSG00000086015	MAST2	Body mass index adjusted for smoking	GIANT	28443625	European	2017	-0.0159	0.0036	8.494e-06	193068	0	193068	73	IVNT	GIANT_BMI-adjusted-Smoking_EUR_2017
rs7524495	chr1:46266932	T	C	ENSG00000086015	MAST2	Body mass index adjusted for smoking	GIANT	28443625	Mixed	2017	-0.0149	0.0033	7.915e-06	221663	0	221663	79	IVNT	GIANT_BMI-adjusted-Smoking_Mixed_2017
rs7524495	chr1:46266932	T	C	ENSG00000086015	MAST2	Body mass index adjusted for smoking in males	GIANT	28443625	Mixed	2017	-0.0241	0.0049	8.229e-07	94213	0	94213	72	IVNT	GIANT_BMI-adjusted-Smoking-M_Mixed_2017
rs7524495	chr1:46266932	T	C	ENSG00000086015	MAST2	Body mass index	GIANT	25673413	European	2015	-0.0157	0.0034	3.22e-06	267648	0	267648	114	IVNT	GIANT_BMI_EUR_2015
rs7524495	chr1:46266932	T	C	ENSG00000086015	MAST2	Body mass index	GIANT	25673413	Mixed	2015	-0.0147	0.0032	5.003e-06	284714	0	284714	125	IVNT	GIANT_BMI_Mixed_2015
rs6672115	chr1:46272879	T	C	ENSG00000086015	MAST2	Body mass index in physically active indivdiuals	GIANT	28448500	Mixed	2017	0.022	0.005	8.84e-06	116119	0	116119	60	IVNT	GIANT_BMI-Active_Mixed_2017
rs6672115	chr1:46272879	T	C	ENSG00000086015	MAST2	Body mass index adjusted for physical activity	GIANT	28448500	Mixed	2017	0.0229	0.0045	2.74e-07	151261	0	151261	60	IVNT	GIANT_BMI-adjusted-PA_Mixed_2017
rs6672115	chr1:46272879	T	C	ENSG00000086015	MAST2	Body mass index adjsuted for physical activity in males	GIANT	28448500	Mixed	2017	0.0303	0.0066	4.72e-06	61388	0	61388	52	IVNT	GIANT_BMI-adjusted-PA-M_Mixed_2017
rs6672115	chr1:46272879	T	C	ENSG00000086015	MAST2	Body mass index adjusted for smoking in males	GIANT	28443625	Mixed	2017	0.0274	0.0059	3.026e-06	77223	0	77223	72	IVNT	GIANT_BMI-adjusted-Smoking-M_Mixed_2017
rs6429580	chr1:46275648	A	G	ENSG00000086015	MAST2	Body mass index adjusted for physical activity	GIANT	28448500	Mixed	2017	0.0206	0.0044	3.53e-06	151497	0	151497	60	IVNT	GIANT_BMI-adjusted-PA_Mixed_2017
rs6429580	chr1:46275648	A	G	ENSG00000086015	MAST2	Body mass index adjsuted for physical activity in males	GIANT	28448500	Mixed	2017	0.0306	0.0066	3.03e-06	61508	0	61508	52	IVNT	GIANT_BMI-adjusted-PA-M_Mixed_2017
rs6429580	chr1:46275648	A	G	ENSG00000086015	MAST2	Body mass index adjusted for smoking in males	GIANT	28443625	Mixed	2017	0.0275	0.0058	1.814e-06	77223	0	77223	72	IVNT	GIANT_BMI-adjusted-Smoking-M_Mixed_2017
rs6700597	chr1:46284246	A	G	ENSG00000086015	MAST2	Body mass index adjusted for smoking in males	GIANT	28443625	Mixed	2017	0.0242	0.0054	8.429e-06	77002	0	77002	72	IVNT	GIANT_BMI-adjusted-Smoking-M_Mixed_2017
rs7546237	chr1:46285610	A	C	ENSG00000086015	MAST2	Body mass index adjusted for physical activity	GIANT	28448500	Mixed	2017	0.0197	0.0044	6.28e-06	154985	0	154985	60	IVNT	GIANT_BMI-adjusted-PA_Mixed_2017
rs7546237	chr1:46285610	A	C	ENSG00000086015	MAST2	Body mass index adjsuted for physical activity in males	GIANT	28448500	Mixed	2017	0.0288	0.0065	8.03e-06	63610	0	63610	52	IVNT	GIANT_BMI-adjusted-PA-M_Mixed_2017
rs7546237	chr1:46285610	A	C	ENSG00000086015	MAST2	Body mass index adjusted for smoking in males	GIANT	28443625	Mixed	2017	0.0284	0.0058	1.124e-06	77223	0	77223	72	IVNT	GIANT_BMI-adjusted-Smoking-M_Mixed_2017
rs11211200	chr1:46288352	T	C	ENSG00000086015	MAST2	Body mass index adjusted for physical activity	GIANT	28448500	Mixed	2017	0.0206	0.0044	3.48e-06	151508	0	151508	60	IVNT	GIANT_BMI-adjusted-PA_Mixed_2017
rs11211200	chr1:46288352	T	C	ENSG00000086015	MAST2	Body mass index adjsuted for physical activity in males	GIANT	28448500	Mixed	2017	0.0298	0.0065	5.06e-06	61519	0	61519	52	IVNT	GIANT_BMI-adjusted-PA-M_Mixed_2017
rs11211200	chr1:46288352	T	C	ENSG00000086015	MAST2	Body mass index adjusted for smoking in males	GIANT	28443625	Mixed	2017	0.0272	0.0058	2.238e-06	76752	0	76752	72	IVNT	GIANT_BMI-adjusted-Smoking-M_Mixed_2017
rs4298677	chr1:46306619	A	G	ENSG00000086015	MAST2	Body mass index adjusted for physical activity	GIANT	28448500	Mixed	2017	-0.0218	0.0044	8.29e-07	151605	0	151605	60	IVNT	GIANT_BMI-adjusted-PA_Mixed_2017
rs4298677	chr1:46306619	A	G	ENSG00000086015	MAST2	Body mass index adjsuted for physical activity in males	GIANT	28448500	Mixed	2017	-0.0307	0.0066	2.72e-06	61564	0	61564	52	IVNT	GIANT_BMI-adjusted-PA-M_Mixed_2017
rs4298677	chr1:46306619	A	G	ENSG00000086015	MAST2	Body mass index adjusted for smoking in males	GIANT	28443625	Mixed	2017	-0.0278	0.0058	1.392e-06	77222	0	77222	72	IVNT	GIANT_BMI-adjusted-Smoking-M_Mixed_2017
rs10890355	chr1:46317348	A	G	ENSG00000086015	MAST2	Body mass index adjusted for physical activity	GIANT	28448500	Mixed	2017	-0.0207	0.0044	2.22e-06	155210	0	155210	60	IVNT	GIANT_BMI-adjusted-PA_Mixed_2017
rs10890355	chr1:46317348	A	G	ENSG00000086015	MAST2	Body mass index adjsuted for physical activity in males	GIANT	28448500	Mixed	2017	-0.0287	0.0064	7.47e-06	63734	0	63734	52	IVNT	GIANT_BMI-adjusted-PA-M_Mixed_2017
rs10890355	chr1:46317348	A	G	ENSG00000086015	MAST2	Body mass index adjusted for smoking in males	GIANT	28443625	Mixed	2017	-0.0277	0.0058	1.475e-06	77224	0	77224	72	IVNT	GIANT_BMI-adjusted-Smoking-M_Mixed_2017
rs11211204	chr1:46317864	A	G	ENSG00000086015	MAST2	Body mass index adjusted for physical activity	GIANT	28448500	Mixed	2017	0.0202	0.0044	4.93e-06	151606	0	151606	60	IVNT	GIANT_BMI-adjusted-PA_Mixed_2017
rs11211204	chr1:46317864	A	G	ENSG00000086015	MAST2	Body mass index adjsuted for physical activity in males	GIANT	28448500	Mixed	2017	0.03	0.0066	4.58e-06	61564	0	61564	52	IVNT	GIANT_BMI-adjusted-PA-M_Mixed_2017
rs11211204	chr1:46317864	A	G	ENSG00000086015	MAST2	Body mass index adjusted for smoking in males	GIANT	28443625	Mixed	2017	0.0276	0.0058	1.583e-06	77221	0	77221	72	IVNT	GIANT_BMI-adjusted-Smoking-M_Mixed_2017
rs7547189	chr1:46319514	A	C	ENSG00000086015	MAST2	Body mass index adjusted for physical activity	GIANT	28448500	Mixed	2017	-0.0209	0.0044	1.71e-06	155210	0	155210	60	IVNT	GIANT_BMI-adjusted-PA_Mixed_2017
rs7547189	chr1:46319514	A	C	ENSG00000086015	MAST2	Body mass index adjsuted for physical activity in males	GIANT	28448500	Mixed	2017	-0.0287	0.0064	7.59e-06	63734	0	63734	52	IVNT	GIANT_BMI-adjusted-PA-M_Mixed_2017
rs7547189	chr1:46319514	A	C	ENSG00000086015	MAST2	Body mass index adjusted for smoking in males	GIANT	28443625	Mixed	2017	-0.028	0.0058	1.531e-06	77224	0	77224	72	IVNT	GIANT_BMI-adjusted-Smoking-M_Mixed_2017
rs7547284	chr1:46319565	C	G	ENSG00000086015	MAST2	Body mass index adjusted for physical activity	GIANT	28448500	Mixed	2017	0.0198	0.0044	5.85e-06	155210	0	155210	60	IVNT	GIANT_BMI-adjusted-PA_Mixed_2017
rs7547284	chr1:46319565	C	G	ENSG00000086015	MAST2	Body mass index adjsuted for physical activity in males	GIANT	28448500	Mixed	2017	0.0286	0.0064	8.28e-06	63734	0	63734	52	IVNT	GIANT_BMI-adjusted-PA-M_Mixed_2017
rs7547284	chr1:46319565	C	G	ENSG00000086015	MAST2	Body mass index adjusted for smoking in males	GIANT	28443625	Mixed	2017	0.0276	0.0058	1.609e-06	77224	0	77224	72	IVNT	GIANT_BMI-adjusted-Smoking-M_Mixed_2017
rs6675222	chr1:46326576	T	G	ENSG00000086015	MAST2	Body mass index adjusted for physical activity	GIANT	28448500	Mixed	2017	-0.0198	0.0044	6.06e-06	155210	0	155210	60	IVNT	GIANT_BMI-adjusted-PA_Mixed_2017
rs6675222	chr1:46326576	T	G	ENSG00000086015	MAST2	Body mass index adjsuted for physical activity in males	GIANT	28448500	Mixed	2017	-0.0285	0.0064	8.64e-06	63734	0	63734	52	IVNT	GIANT_BMI-adjusted-PA-M_Mixed_2017
rs6675222	chr1:46326576	T	G	ENSG00000086015	MAST2	Body mass index adjusted for smoking in males	GIANT	28443625	Mixed	2017	-0.0277	0.0058	1.5e-06	77224	0	77224	72	IVNT	GIANT_BMI-adjusted-Smoking-M_Mixed_2017
rs4660895	chr1:46329739	T	C	ENSG00000086015	MAST2	Body mass index adjusted for physical activity	GIANT	28448500	Mixed	2017	-0.0198	0.0044	5.64e-06	155210	0	155210	60	IVNT	GIANT_BMI-adjusted-PA_Mixed_2017
rs4660895	chr1:46329739	T	C	ENSG00000086015	MAST2	Body mass index adjsuted for physical activity in males	GIANT	28448500	Mixed	2017	-0.0284	0.0064	9.42e-06	63734	0	63734	52	IVNT	GIANT_BMI-adjusted-PA-M_Mixed_2017
rs4660895	chr1:46329739	T	C	ENSG00000086015	MAST2	Body mass index adjusted for smoking in males	GIANT	28443625	Mixed	2017	-0.0276	0.0058	1.609e-06	77224	0	77224	72	IVNT	GIANT_BMI-adjusted-Smoking-M_Mixed_2017
rs7531911	chr1:46330423	A	G	ENSG00000086015	MAST2	Body mass index adjusted for physical activity	GIANT	28448500	Mixed	2017	0.0203	0.0044	3.53e-06	155210	0	155210	60	IVNT	GIANT_BMI-adjusted-PA_Mixed_2017
rs7531911	chr1:46330423	A	G	ENSG00000086015	MAST2	Body mass index adjsuted for physical activity in males	GIANT	28448500	Mixed	2017	0.0291	0.0064	5.86e-06	63734	0	63734	52	IVNT	GIANT_BMI-adjusted-PA-M_Mixed_2017
rs7531911	chr1:46330423	A	G	ENSG00000086015	MAST2	Body mass index adjusted for smoking in males	GIANT	28443625	Mixed	2017	0.028	0.0058	1.209e-06	77224	0	77224	72	IVNT	GIANT_BMI-adjusted-Smoking-M_Mixed_2017
rs4660318	chr1:46334876	A	G	ENSG00000086015	MAST2	Body mass index adjusted for physical activity	GIANT	28448500	Mixed	2017	0.0202	0.0044	4.93e-06	151609	0	151609	60	IVNT	GIANT_BMI-adjusted-PA_Mixed_2017
rs4660318	chr1:46334876	A	G	ENSG00000086015	MAST2	Body mass index adjsuted for physical activity in males	GIANT	28448500	Mixed	2017	0.0298	0.0066	5.3e-06	61566	0	61566	52	IVNT	GIANT_BMI-adjusted-PA-M_Mixed_2017
rs4660318	chr1:46334876	A	G	ENSG00000086015	MAST2	Body mass index adjusted for smoking in males	GIANT	28443625	Mixed	2017	0.0271	0.0058	3.451e-06	75991	0	75991	72	IVNT	GIANT_BMI-adjusted-Smoking-M_Mixed_2017
rs6682683	chr1:46342337	A	G	ENSG00000086015	MAST2	Body mass index adjusted for physical activity	GIANT	28448500	Mixed	2017	0.02	0.0044	4.88e-06	155206	0	155206	60	IVNT	GIANT_BMI-adjusted-PA_Mixed_2017
rs6682683	chr1:46342337	A	G	ENSG00000086015	MAST2	Body mass index adjsuted for physical activity in males	GIANT	28448500	Mixed	2017	0.0284	0.0064	9.7e-06	63732	0	63732	52	IVNT	GIANT_BMI-adjusted-PA-M_Mixed_2017
rs6682683	chr1:46342337	A	G	ENSG00000086015	MAST2	Body mass index adjusted for smoking in males	GIANT	28443625	Mixed	2017	0.0267	0.0058	3.442e-06	76475	0	76475	72	IVNT	GIANT_BMI-adjusted-Smoking-M_Mixed_2017
rs11211213	chr1:46342517	A	G	ENSG00000086015	MAST2	Body mass index adjusted for smoking in males	GIANT	28443625	Mixed	2017	0.0239	0.0054	8.656e-06	77223	0	77223	72	IVNT	GIANT_BMI-adjusted-Smoking-M_Mixed_2017
rs11211217	chr1:46348229	C	G	ENSG00000086015	MAST2	Body mass index adjusted for physical activity	GIANT	28448500	Mixed	2017	0.0197	0.0044	6.3e-06	155210	0	155210	60	IVNT	GIANT_BMI-adjusted-PA_Mixed_2017
rs11211217	chr1:46348229	C	G	ENSG00000086015	MAST2	Body mass index adjsuted for physical activity in males	GIANT	28448500	Mixed	2017	0.0283	0.0064	9.83e-06	63734	0	63734	52	IVNT	GIANT_BMI-adjusted-PA-M_Mixed_2017
rs11211217	chr1:46348229	C	G	ENSG00000086015	MAST2	Body mass index adjusted for smoking in males	GIANT	28443625	Mixed	2017	0.0278	0.0058	1.398e-06	77224	0	77224	72	IVNT	GIANT_BMI-adjusted-Smoking-M_Mixed_2017
rs10789478	chr1:46350506	T	C	ENSG00000086015	MAST2	Body mass index adjusted for physical activity	GIANT	28448500	Mixed	2017	-0.0206	0.0045	3.79e-06	155172	0	155172	60	IVNT	GIANT_BMI-adjusted-PA_Mixed_2017
rs10789478	chr1:46350506	T	C	ENSG00000086015	MAST2	Body mass index adjusted for smoking in males	GIANT	28443625	Mixed	2017	-0.0267	0.0059	6.974e-06	77116	0	77116	72	IVNT	GIANT_BMI-adjusted-Smoking-M_Mixed_2017
rs12139630	chr1:46350935	A	G	ENSG00000086015	MAST2	Body mass index adjusted for smoking in males	GIANT	28443625	Mixed	2017	-0.0239	0.0054	8.344e-06	77222	0	77222	72	IVNT	GIANT_BMI-adjusted-Smoking-M_Mixed_2017
rs12144263	chr1:46352446	A	G	ENSG00000086015	MAST2	Body mass index adjusted for smoking in males	GIANT	28443625	Mixed	2017	0.0237	0.0054	9.702e-06	77222	0	77222	72	IVNT	GIANT_BMI-adjusted-Smoking-M_Mixed_2017
rs4539075	chr1:46358010	T	C	ENSG00000086015	MAST2	Body mass index adjusted for physical activity	GIANT	28448500	Mixed	2017	-0.0197	0.0044	6.29e-06	155208	0	155208	60	IVNT	GIANT_BMI-adjusted-PA_Mixed_2017
rs4539075	chr1:46358010	T	C	ENSG00000086015	MAST2	Body mass index adjusted for smoking in males	GIANT	28443625	Mixed	2017	-0.028	0.0058	1.609e-06	77224	0	77224	72	IVNT	GIANT_BMI-adjusted-Smoking-M_Mixed_2017
rs10890365	chr1:46359348	T	C	ENSG00000086015	MAST2	Body mass index adjusted for physical activity	GIANT	28448500	Mixed	2017	-0.0195	0.0044	8.3e-06	155204	0	155204	60	IVNT	GIANT_BMI-adjusted-PA_Mixed_2017
rs10890365	chr1:46359348	T	C	ENSG00000086015	MAST2	Body mass index adjsuted for physical activity in males	GIANT	28448500	Mixed	2017	-0.0287	0.0064	6.9e-06	63731	0	63731	52	IVNT	GIANT_BMI-adjusted-PA-M_Mixed_2017
rs10890365	chr1:46359348	T	C	ENSG00000086015	MAST2	Body mass index adjusted for smoking in males	GIANT	28443625	Mixed	2017	-0.0275	0.0058	1.787e-06	76797	0	76797	72	IVNT	GIANT_BMI-adjusted-Smoking-M_Mixed_2017
rs7512395	chr1:46361177	A	G	ENSG00000086015	MAST2	Body mass index in physically active indivdiuals	GIANT	28448500	Mixed	2017	-0.0221	0.0049	8.13e-06	117314	0	117314	60	IVNT	GIANT_BMI-Active_Mixed_2017
rs7512395	chr1:46361177	A	G	ENSG00000086015	MAST2	Body mass index adjusted for physical activity	GIANT	28448500	Mixed	2017	-0.0221	0.0044	4.82e-07	155210	0	155210	60	IVNT	GIANT_BMI-adjusted-PA_Mixed_2017
rs7512395	chr1:46361177	A	G	ENSG00000086015	MAST2	Body mass index adjsuted for physical activity in males	GIANT	28448500	Mixed	2017	-0.0289	0.0064	6.54e-06	63734	0	63734	52	IVNT	GIANT_BMI-adjusted-PA-M_Mixed_2017
rs7512395	chr1:46361177	A	G	ENSG00000086015	MAST2	Body mass index adjusted for smoking in males	GIANT	28443625	Mixed	2017	-0.0267	0.0058	4.396e-06	77224	0	77224	72	IVNT	GIANT_BMI-adjusted-Smoking-M_Mixed_2017
rs7527244	chr1:46368772	A	G	ENSG00000086015	MAST2	Body mass index adjusted for physical activity	GIANT	28448500	Mixed	2017	0.0203	0.0044	3.53e-06	155210	0	155210	60	IVNT	GIANT_BMI-adjusted-PA_Mixed_2017
rs7527244	chr1:46368772	A	G	ENSG00000086015	MAST2	Body mass index adjsuted for physical activity in males	GIANT	28448500	Mixed	2017	0.0293	0.0064	4.9e-06	63734	0	63734	52	IVNT	GIANT_BMI-adjusted-PA-M_Mixed_2017
rs7527244	chr1:46368772	A	G	ENSG00000086015	MAST2	Body mass index adjusted for smoking in males	GIANT	28443625	Mixed	2017	0.028	0.0058	1.164e-06	77224	0	77224	72	IVNT	GIANT_BMI-adjusted-Smoking-M_Mixed_2017
rs9787412	chr1:46371596	T	C	ENSG00000086015	MAST2	Body mass index adjusted for physical activity	GIANT	28448500	Mixed	2017	-0.0199	0.0044	5.07e-06	155210	0	155210	60	IVNT	GIANT_BMI-adjusted-PA_Mixed_2017
rs9787412	chr1:46371596	T	C	ENSG00000086015	MAST2	Body mass index adjsuted for physical activity in males	GIANT	28448500	Mixed	2017	-0.0286	0.0064	8.13e-06	63734	0	63734	52	IVNT	GIANT_BMI-adjusted-PA-M_Mixed_2017
rs9787412	chr1:46371596	T	C	ENSG00000086015	MAST2	Body mass index adjusted for smoking	GIANT	28443625	Mixed	2017	-0.0173	0.0039	9.467e-06	183899	0	183899	79	IVNT	GIANT_BMI-adjusted-Smoking_Mixed_2017
rs9787412	chr1:46371596	T	C	ENSG00000086015	MAST2	Body mass index adjusted for smoking in males	GIANT	28443625	Mixed	2017	-0.0279	0.0058	1.265e-06	77224	0	77224	72	IVNT	GIANT_BMI-adjusted-Smoking-M_Mixed_2017
rs6675946	chr1:46371774	T	G	ENSG00000086015	MAST2	Body mass index adjusted for smoking in males	GIANT	28443625	Mixed	2017	0.0238	0.0054	9.298e-06	77223	0	77223	72	IVNT	GIANT_BMI-adjusted-Smoking-M_Mixed_2017
rs4660896	chr1:46372416	A	G	ENSG00000086015	MAST2	Body mass index adjusted for physical activity	GIANT	28448500	Mixed	2017	0.0199	0.0044	5.25e-06	155210	0	155210	60	IVNT	GIANT_BMI-adjusted-PA_Mixed_2017
rs4660896	chr1:46372416	A	G	ENSG00000086015	MAST2	Body mass index adjsuted for physical activity in males	GIANT	28448500	Mixed	2017	0.0286	0.0064	8.13e-06	63734	0	63734	52	IVNT	GIANT_BMI-adjusted-PA-M_Mixed_2017
rs4660896	chr1:46372416	A	G	ENSG00000086015	MAST2	Body mass index adjusted for smoking in males	GIANT	28443625	Mixed	2017	0.0279	0.0058	1.244e-06	77224	0	77224	72	IVNT	GIANT_BMI-adjusted-Smoking-M_Mixed_2017
rs10732844	chr1:46372688	T	C	ENSG00000086015	MAST2	Body mass index adjusted for physical activity	GIANT	28448500	Mixed	2017	0.0212	0.0044	1.21e-06	155209	0	155209	60	IVNT	GIANT_BMI-adjusted-PA_Mixed_2017
rs10732844	chr1:46372688	T	C	ENSG00000086015	MAST2	Body mass index adjsuted for physical activity in males	GIANT	28448500	Mixed	2017	0.0291	0.0064	5.55e-06	63734	0	63734	52	IVNT	GIANT_BMI-adjusted-PA-M_Mixed_2017
rs10732844	chr1:46372688	T	C	ENSG00000086015	MAST2	Body mass index adjusted for smoking in males	GIANT	28443625	Mixed	2017	0.028	0.0058	1.174e-06	77224	0	77224	72	IVNT	GIANT_BMI-adjusted-Smoking-M_Mixed_2017
rs12133129	chr1:46373348	T	C	ENSG00000086015	MAST2	Body mass index adjusted for physical activity	GIANT	28448500	Mixed	2017	-0.0199	0.0044	5.25e-06	155210	0	155210	60	IVNT	GIANT_BMI-adjusted-PA_Mixed_2017
rs12133129	chr1:46373348	T	C	ENSG00000086015	MAST2	Body mass index adjsuted for physical activity in males	GIANT	28448500	Mixed	2017	-0.0286	0.0064	8.24e-06	63734	0	63734	52	IVNT	GIANT_BMI-adjusted-PA-M_Mixed_2017
rs12133129	chr1:46373348	T	C	ENSG00000086015	MAST2	Body mass index adjusted for smoking in males	GIANT	28443625	Mixed	2017	-0.0279	0.0058	1.292e-06	77224	0	77224	72	IVNT	GIANT_BMI-adjusted-Smoking-M_Mixed_2017
rs7526678	chr1:46374159	A	G	ENSG00000086015	MAST2	Body mass index adjusted for smoking in males	GIANT	28443625	Mixed	2017	-0.0238	0.0054	9.024e-06	77223	0	77223	72	IVNT	GIANT_BMI-adjusted-Smoking-M_Mixed_2017
rs6686134	chr1:46378268	A	G	ENSG00000086015	MAST2	Body mass index in physically active indivdiuals	GIANT	28448500	European	2017	-0.021	0.0041	4.02e-07	138189	0	138189	57	IVNT	GIANT_BMI-Active_EUR_2017
rs6686134	chr1:46378268	A	G	ENSG00000086015	MAST2	Body mass index in physically active indivdiuals	GIANT	28448500	Mixed	2017	-0.0184	0.0039	3.13e-06	150174	0	150174	60	IVNT	GIANT_BMI-Active_Mixed_2017
rs6686134	chr1:46378268	A	G	ENSG00000086015	MAST2	Body mass index adjusted for physical activity	GIANT	28448500	European	2017	-0.0189	0.0037	4.36e-07	180389	0	180389	57	IVNT	GIANT_BMI-adjusted-PA_EUR_2017
rs6686134	chr1:46378268	A	G	ENSG00000086015	MAST2	Body mass index adjusted for physical activity	GIANT	28448500	Mixed	2017	-0.0172	0.0035	1.01e-06	200416	0	200416	60	IVNT	GIANT_BMI-adjusted-PA_Mixed_2017
rs6686134	chr1:46378268	A	G	ENSG00000086015	MAST2	Body mass index adjsuted for physical activity in males	GIANT	28448500	Mixed	2017	-0.0252	0.0051	8.74e-07	84482	0	84482	52	IVNT	GIANT_BMI-adjusted-PA-M_Mixed_2017
rs6686134	chr1:46378268	A	G	ENSG00000086015	MAST2	Body mass index adjusted for smoking	GIANT	28443625	European	2017	-0.0162	0.0034	2.146e-06	209414	0	209414	73	IVNT	GIANT_BMI-adjusted-Smoking_EUR_2017
rs6686134	chr1:46378268	A	G	ENSG00000086015	MAST2	Body mass index adjusted for smoking	GIANT	28443625	Mixed	2017	-0.0152	0.0032	1.675e-06	239787	0	239787	79	IVNT	GIANT_BMI-adjusted-Smoking_Mixed_2017
rs6686134	chr1:46378268	A	G	ENSG00000086015	MAST2	Body mass index adjusted for smoking in males	GIANT	28443625	Mixed	2017	-0.0235	0.0046	4.094e-07	102230	0	102230	72	IVNT	GIANT_BMI-adjusted-Smoking-M_Mixed_2017
rs6686134	chr1:46378268	A	G	ENSG00000086015	MAST2	Body mass index	GIANT	25673413	European	2015	-0.0135	0.0031	9.234e-06	322108	0	322108	114	IVNT	GIANT_BMI_EUR_2015
rs6686134	chr1:46378268	A	G	ENSG00000086015	MAST2	Body mass index in males less than or equal to 50 years of age	GIANT	26426971	European	2015	-0.029	0.0066	9.5e-06	49966	0	49966	114	IVNT	GIANT_BMI-M-LE-50_EUR_2015
rs12564541	chr1:46380237	A	G	ENSG00000086015	MAST2	Body mass index adjusted for smoking in males	GIANT	28443625	Mixed	2017	0.0238	0.0054	8.919e-06	77223	0	77223	72	IVNT	GIANT_BMI-adjusted-Smoking-M_Mixed_2017
rs11211223	chr1:46380605	T	C	ENSG00000086015	MAST2	Body mass index adjusted for physical activity	GIANT	28448500	Mixed	2017	-0.0203	0.0044	3.41e-06	155210	0	155210	60	IVNT	GIANT_BMI-adjusted-PA_Mixed_2017
rs11211223	chr1:46380605	T	C	ENSG00000086015	MAST2	Body mass index adjsuted for physical activity in males	GIANT	28448500	Mixed	2017	-0.0292	0.0064	5.11e-06	63734	0	63734	52	IVNT	GIANT_BMI-adjusted-PA-M_Mixed_2017
rs11211223	chr1:46380605	T	C	ENSG00000086015	MAST2	Body mass index adjusted for smoking in males	GIANT	28443625	Mixed	2017	-0.0281	0.0058	1.048e-06	77224	0	77224	72	IVNT	GIANT_BMI-adjusted-Smoking-M_Mixed_2017
rs6687301	chr1:46382852	T	C	ENSG00000086015	MAST2	Body mass index adjusted for physical activity	GIANT	28448500	Mixed	2017	0.0212	0.0044	1.31e-06	155210	0	155210	60	IVNT	GIANT_BMI-adjusted-PA_Mixed_2017
rs6687301	chr1:46382852	T	C	ENSG00000086015	MAST2	Body mass index adjsuted for physical activity in males	GIANT	28448500	Mixed	2017	0.0289	0.0064	6.72e-06	63734	0	63734	52	IVNT	GIANT_BMI-adjusted-PA-M_Mixed_2017
rs6687301	chr1:46382852	T	C	ENSG00000086015	MAST2	Body mass index adjusted for smoking in males	GIANT	28443625	Mixed	2017	0.028	0.0058	1.135e-06	77224	0	77224	72	IVNT	GIANT_BMI-adjusted-Smoking-M_Mixed_2017
rs6657720	chr1:46386269	A	G	ENSG00000086015	MAST2	Body mass index adjusted for physical activity	GIANT	28448500	Mixed	2017	-0.0213	0.0044	1.26e-06	154988	0	154988	60	IVNT	GIANT_BMI-adjusted-PA_Mixed_2017
rs6657720	chr1:46386269	A	G	ENSG00000086015	MAST2	Body mass index adjusted for smoking in males	GIANT	28443625	Mixed	2017	-0.0268	0.0058	4.349e-06	77140	0	77140	72	IVNT	GIANT_BMI-adjusted-Smoking-M_Mixed_2017
rs10890370	chr1:46389217	T	C	ENSG00000086015	MAST2	Body mass index adjusted for physical activity	GIANT	28448500	Mixed	2017	-0.0197	0.0044	6.71e-06	155179	0	155179	60	IVNT	GIANT_BMI-adjusted-PA_Mixed_2017
rs10890370	chr1:46389217	T	C	ENSG00000086015	MAST2	Body mass index adjsuted for physical activity in males	GIANT	28448500	Mixed	2017	-0.0292	0.0064	5.15e-06	63717	0	63717	52	IVNT	GIANT_BMI-adjusted-PA-M_Mixed_2017
rs10890370	chr1:46389217	T	C	ENSG00000086015	MAST2	Body mass index adjusted for smoking in males	GIANT	28443625	Mixed	2017	-0.0274	0.0058	2.681e-06	76784	0	76784	72	IVNT	GIANT_BMI-adjusted-Smoking-M_Mixed_2017
rs7526369	chr1:46390560	C	G	ENSG00000086015	MAST2	Body mass index adjusted for physical activity	GIANT	28448500	Mixed	2017	-0.0211	0.0044	1.36e-06	155210	0	155210	60	IVNT	GIANT_BMI-adjusted-PA_Mixed_2017
rs7526369	chr1:46390560	C	G	ENSG00000086015	MAST2	Body mass index adjsuted for physical activity in males	GIANT	28448500	Mixed	2017	-0.0287	0.0064	7.34e-06	63734	0	63734	52	IVNT	GIANT_BMI-adjusted-PA-M_Mixed_2017
rs7526369	chr1:46390560	C	G	ENSG00000086015	MAST2	Body mass index adjusted for smoking in males	GIANT	28443625	Mixed	2017	-0.028	0.0058	1.193e-06	77224	0	77224	72	IVNT	GIANT_BMI-adjusted-Smoking-M_Mixed_2017
rs10890371	chr1:46390897	T	G	ENSG00000086015	MAST2	Body mass index adjusted for physical activity	GIANT	28448500	Mixed	2017	0.0211	0.0044	1.36e-06	155210	0	155210	60	IVNT	GIANT_BMI-adjusted-PA_Mixed_2017
rs10890371	chr1:46390897	T	G	ENSG00000086015	MAST2	Body mass index adjsuted for physical activity in males	GIANT	28448500	Mixed	2017	0.0287	0.0064	7.66e-06	63734	0	63734	52	IVNT	GIANT_BMI-adjusted-PA-M_Mixed_2017
rs10890371	chr1:46390897	T	G	ENSG00000086015	MAST2	Body mass index adjusted for smoking in males	GIANT	28443625	Mixed	2017	0.0279	0.0058	1.319e-06	77224	0	77224	72	IVNT	GIANT_BMI-adjusted-Smoking-M_Mixed_2017
rs10890372	chr1:46391020	T	G	ENSG00000086015	MAST2	Body mass index adjusted for physical activity	GIANT	28448500	Mixed	2017	0.0211	0.0044	1.36e-06	155210	0	155210	60	IVNT	GIANT_BMI-adjusted-PA_Mixed_2017
rs10890372	chr1:46391020	T	G	ENSG00000086015	MAST2	Body mass index adjsuted for physical activity in males	GIANT	28448500	Mixed	2017	0.0287	0.0064	7.66e-06	63734	0	63734	52	IVNT	GIANT_BMI-adjusted-PA-M_Mixed_2017
rs10890372	chr1:46391020	T	G	ENSG00000086015	MAST2	Body mass index adjusted for smoking in males	GIANT	28443625	Mixed	2017	0.028	0.0058	1.193e-06	77224	0	77224	72	IVNT	GIANT_BMI-adjusted-Smoking-M_Mixed_2017
rs4074225	chr1:46392364	C	G	ENSG00000086015	MAST2	Body mass index in physically active indivdiuals	GIANT	28448500	Mixed	2017	-0.0222	0.0049	7.19e-06	117314	0	117314	60	IVNT	GIANT_BMI-Active_Mixed_2017
rs4074225	chr1:46392364	C	G	ENSG00000086015	MAST2	Body mass index adjusted for physical activity	GIANT	28448500	Mixed	2017	-0.0221	0.0044	4.64e-07	155210	0	155210	60	IVNT	GIANT_BMI-adjusted-PA_Mixed_2017
rs4074225	chr1:46392364	C	G	ENSG00000086015	MAST2	Body mass index adjsuted for physical activity in males	GIANT	28448500	Mixed	2017	-0.0288	0.0064	7.01e-06	63734	0	63734	52	IVNT	GIANT_BMI-adjusted-PA-M_Mixed_2017
rs4074225	chr1:46392364	C	G	ENSG00000086015	MAST2	Body mass index adjusted for smoking in males	GIANT	28443625	Mixed	2017	-0.0268	0.0058	3.703e-06	77224	0	77224	72	IVNT	GIANT_BMI-adjusted-Smoking-M_Mixed_2017
rs10890373	chr1:46393755	A	C	ENSG00000086015	MAST2	Body mass index adjusted for physical activity	GIANT	28448500	Mixed	2017	0.0197	0.0044	7.13e-06	155191	0	155191	60	IVNT	GIANT_BMI-adjusted-PA_Mixed_2017
rs4134387	chr1:46395158	A	T	ENSG00000086015	MAST2	Body mass index adjusted for physical activity	GIANT	28448500	Mixed	2017	0.021	0.0044	1.83e-06	155210	0	155210	60	IVNT	GIANT_BMI-adjusted-PA_Mixed_2017
rs4134387	chr1:46395158	A	T	ENSG00000086015	MAST2	Body mass index adjsuted for physical activity in males	GIANT	28448500	Mixed	2017	0.0287	0.0064	7.54e-06	63734	0	63734	52	IVNT	GIANT_BMI-adjusted-PA-M_Mixed_2017
rs4134387	chr1:46395158	A	T	ENSG00000086015	MAST2	Body mass index adjusted for smoking in males	GIANT	28443625	Mixed	2017	0.0266	0.0058	4.308e-06	77224	0	77224	72	IVNT	GIANT_BMI-adjusted-Smoking-M_Mixed_2017
rs12561806	chr1:46396776	T	C	ENSG00000086015	MAST2	Body mass index adjusted for smoking in males	GIANT	28443625	Mixed	2017	0.0241	0.0054	6.822e-06	77221	0	77221	72	IVNT	GIANT_BMI-adjusted-Smoking-M_Mixed_2017
rs6669522	chr1:46397941	A	G	ENSG00000086015	MAST2	Body mass index adjusted for smoking in males	GIANT	28443625	Mixed	2017	-0.0238	0.0054	8.919e-06	77221	0	77221	72	IVNT	GIANT_BMI-adjusted-Smoking-M_Mixed_2017
rs6681068	chr1:46398382	A	G	ENSG00000086015	MAST2	Body mass index adjusted for physical activity	GIANT	28448500	Mixed	2017	-0.0211	0.0044	1.36e-06	155210	0	155210	60	IVNT	GIANT_BMI-adjusted-PA_Mixed_2017
rs6681068	chr1:46398382	A	G	ENSG00000086015	MAST2	Body mass index adjsuted for physical activity in males	GIANT	28448500	Mixed	2017	-0.0288	0.0064	7.02e-06	63734	0	63734	52	IVNT	GIANT_BMI-adjusted-PA-M_Mixed_2017
rs6681068	chr1:46398382	A	G	ENSG00000086015	MAST2	Body mass index adjusted for smoking in males	GIANT	28443625	Mixed	2017	-0.028	0.0058	1.174e-06	77224	0	77224	72	IVNT	GIANT_BMI-adjusted-Smoking-M_Mixed_2017
rs11211228	chr1:46399840	A	G	ENSG00000086015	MAST2	Body mass index adjusted for physical activity	GIANT	28448500	Mixed	2017	-0.0211	0.0044	1.36e-06	155210	0	155210	60	IVNT	GIANT_BMI-adjusted-PA_Mixed_2017
rs11211228	chr1:46399840	A	G	ENSG00000086015	MAST2	Body mass index adjsuted for physical activity in males	GIANT	28448500	Mixed	2017	-0.0288	0.0064	6.82e-06	63735	0	63735	52	IVNT	GIANT_BMI-adjusted-PA-M_Mixed_2017
rs11211228	chr1:46399840	A	G	ENSG00000086015	MAST2	Body mass index adjusted for smoking in males	GIANT	28443625	Mixed	2017	-0.0279	0.0058	1.234e-06	77224	0	77224	72	IVNT	GIANT_BMI-adjusted-Smoking-M_Mixed_2017
rs6677007	chr1:46400590	A	G	ENSG00000086015	MAST2	Body mass index adjusted for smoking in males	GIANT	28443625	Mixed	2017	-0.0239	0.0054	8.684e-06	77221	0	77221	72	IVNT	GIANT_BMI-adjusted-Smoking-M_Mixed_2017
rs12022335	chr1:46402732	A	C	ENSG00000086015	MAST2	Body mass index adjusted for smoking in males	GIANT	28443625	Mixed	2017	-0.0275	0.006	4.429e-06	77040	0	77040	72	IVNT	GIANT_BMI-adjusted-Smoking-M_Mixed_2017
rs11211230	chr1:46406767	T	G	ENSG00000086015	MAST2	Body mass index adjusted for smoking in males	GIANT	28443625	Mixed	2017	0.0237	0.0054	9.871e-06	77713	0	77713	72	IVNT	GIANT_BMI-adjusted-Smoking-M_Mixed_2017
rs10789485	chr1:46407308	T	C	ENSG00000086015	MAST2	Body mass index adjusted for physical activity	GIANT	28448500	Mixed	2017	-0.0211	0.0044	1.57e-06	155210	0	155210	60	IVNT	GIANT_BMI-adjusted-PA_Mixed_2017
rs10789485	chr1:46407308	T	C	ENSG00000086015	MAST2	Body mass index adjsuted for physical activity in males	GIANT	28448500	Mixed	2017	-0.0289	0.0064	6.33e-06	63734	0	63734	52	IVNT	GIANT_BMI-adjusted-PA-M_Mixed_2017
rs10789485	chr1:46407308	T	C	ENSG00000086015	MAST2	Body mass index adjusted for smoking in males	GIANT	28443625	Mixed	2017	-0.0267	0.0058	4.146e-06	77224	0	77224	72	IVNT	GIANT_BMI-adjusted-Smoking-M_Mixed_2017
rs10789486	chr1:46408667	A	G	ENSG00000086015	MAST2	Body mass index adjusted for physical activity	GIANT	28448500	Mixed	2017	0.0195	0.0044	8.6e-06	155153	0	155153	60	IVNT	GIANT_BMI-adjusted-PA_Mixed_2017
rs10789486	chr1:46408667	A	G	ENSG00000086015	MAST2	Body mass index adjsuted for physical activity in males	GIANT	28448500	Mixed	2017	0.0285	0.0064	8.06e-06	63701	0	63701	52	IVNT	GIANT_BMI-adjusted-PA-M_Mixed_2017
rs10789486	chr1:46408667	A	G	ENSG00000086015	MAST2	Body mass index adjusted for smoking in males	GIANT	28443625	Mixed	2017	0.0272	0.0058	2.95e-06	76768	0	76768	72	IVNT	GIANT_BMI-adjusted-Smoking-M_Mixed_2017
rs10890378	chr1:46410657	A	G	ENSG00000086015	MAST2	Body mass index adjusted for physical activity	GIANT	28448500	Mixed	2017	-0.0207	0.0044	2.29e-06	155209	0	155209	60	IVNT	GIANT_BMI-adjusted-PA_Mixed_2017
rs10890378	chr1:46410657	A	G	ENSG00000086015	MAST2	Body mass index adjsuted for physical activity in males	GIANT	28448500	Mixed	2017	-0.0288	0.0064	6.3e-06	63734	0	63734	52	IVNT	GIANT_BMI-adjusted-PA-M_Mixed_2017
rs10890378	chr1:46410657	A	G	ENSG00000086015	MAST2	Body mass index adjusted for smoking in males	GIANT	28443625	Mixed	2017	-0.0276	0.0058	2.215e-06	76800	0	76800	72	IVNT	GIANT_BMI-adjusted-Smoking-M_Mixed_2017
rs11211232	chr1:46411146	A	G	ENSG00000086015	MAST2	Body mass index adjusted for physical activity	GIANT	28448500	Mixed	2017	-0.021	0.0044	1.84e-06	155075	0	155075	60	IVNT	GIANT_BMI-adjusted-PA_Mixed_2017
rs7522601	chr1:46419021	A	G	ENSG00000086015	MAST2	Body mass index adjusted for smoking in males	GIANT	28443625	Mixed	2017	0.0239	0.0054	8.427e-06	77223	0	77223	72	IVNT	GIANT_BMI-adjusted-Smoking-M_Mixed_2017
rs4660900	chr1:46419605	T	C	ENSG00000086015	MAST2	Body mass index adjusted for physical activity	GIANT	28448500	Mixed	2017	0.0216	0.0044	7.37e-07	155209	0	155209	60	IVNT	GIANT_BMI-adjusted-PA_Mixed_2017
rs4660900	chr1:46419605	T	C	ENSG00000086015	MAST2	Body mass index adjsuted for physical activity in males	GIANT	28448500	Mixed	2017	0.0293	0.0064	5.05e-06	63735	0	63735	52	IVNT	GIANT_BMI-adjusted-PA-M_Mixed_2017
rs4660900	chr1:46419605	T	C	ENSG00000086015	MAST2	Body mass index adjusted for smoking in males	GIANT	28443625	Mixed	2017	0.028	0.0058	1.193e-06	77224	0	77224	72	IVNT	GIANT_BMI-adjusted-Smoking-M_Mixed_2017
rs10789487	chr1:46420221	A	G	ENSG00000086015	MAST2	Body mass index adjusted for smoking in males	GIANT	28443625	Mixed	2017	0.0239	0.0054	8.427e-06	77223	0	77223	72	IVNT	GIANT_BMI-adjusted-Smoking-M_Mixed_2017
rs4454479	chr1:46423555	A	G	ENSG00000086015	MAST2	Body mass index adjusted for smoking in males	GIANT	28443625	Mixed	2017	-0.0287	0.006	1.992e-06	69197	0	69197	72	IVNT	GIANT_BMI-adjusted-Smoking-M_Mixed_2017
rs4076006	chr1:46438076	T	C	ENSG00000086015	MAST2	Body mass index in physically active indivdiuals	GIANT	28448500	European	2017	0.0224	0.0042	8.59e-08	137179	0	137179	57	IVNT	GIANT_BMI-Active_EUR_2017
rs4076006	chr1:46438076	T	C	ENSG00000086015	MAST2	Body mass index in physically active indivdiuals	GIANT	28448500	Mixed	2017	0.0199	0.004	6.36e-07	149166	0	149166	60	IVNT	GIANT_BMI-Active_Mixed_2017
rs4076006	chr1:46438076	T	C	ENSG00000086015	MAST2	Body mass index adjusted for physical activity	GIANT	28448500	European	2017	0.0206	0.0038	5.44e-08	176725	0	176725	57	IVNT	GIANT_BMI-adjusted-PA_EUR_2017
rs4076006	chr1:46438076	T	C	ENSG00000086015	MAST2	Body mass index adjusted for physical activity	GIANT	28448500	Mixed	2017	0.0187	0.0036	1.48e-07	196754	0	196754	60	IVNT	GIANT_BMI-adjusted-PA_Mixed_2017
rs4076006	chr1:46438076	T	C	ENSG00000086015	MAST2	Body mass index adjsuted for physical activity in males	GIANT	28448500	Mixed	2017	0.0264	0.0053	5.36e-07	82282	0	82282	52	IVNT	GIANT_BMI-adjusted-PA-M_Mixed_2017
rs4076006	chr1:46438076	T	C	ENSG00000086015	MAST2	Body mass index adjusted for smoking	GIANT	28443625	European	2017	0.0178	0.0037	1.196e-06	183449	0	183449	73	IVNT	GIANT_BMI-adjusted-Smoking_EUR_2017
rs4076006	chr1:46438076	T	C	ENSG00000086015	MAST2	Body mass index adjusted for smoking	GIANT	28443625	Mixed	2017	0.0164	0.0034	1.517e-06	213825	0	213825	79	IVNT	GIANT_BMI-adjusted-Smoking_Mixed_2017
rs4076006	chr1:46438076	T	C	ENSG00000086015	MAST2	Body mass index adjusted for smoking in males	GIANT	28443625	Mixed	2017	0.0236	0.0046	3.866e-07	101002	0	101002	72	IVNT	GIANT_BMI-adjusted-Smoking-M_Mixed_2017
rs4076006	chr1:46438076	T	C	ENSG00000086015	MAST2	Body mass index	GIANT	25673413	European	2015	0.0135	0.0031	9.572e-06	321985	0	321985	114	IVNT	GIANT_BMI_EUR_2015
rs11211235	chr1:46440375	A	G	ENSG00000086015	MAST2	Body mass index adjusted for physical activity	GIANT	28448500	Mixed	2017	-0.0212	0.0044	1.31e-06	155206	0	155206	60	IVNT	GIANT_BMI-adjusted-PA_Mixed_2017
rs11211235	chr1:46440375	A	G	ENSG00000086015	MAST2	Body mass index adjsuted for physical activity in males	GIANT	28448500	Mixed	2017	-0.0288	0.0064	7.12e-06	63734	0	63734	52	IVNT	GIANT_BMI-adjusted-PA-M_Mixed_2017
rs11211235	chr1:46440375	A	G	ENSG00000086015	MAST2	Body mass index adjusted for smoking in males	GIANT	28443625	Mixed	2017	-0.0279	0.0058	1.276e-06	77223	0	77223	72	IVNT	GIANT_BMI-adjusted-Smoking-M_Mixed_2017
rs11211236	chr1:46443767	A	C	ENSG00000086015	MAST2	Body mass index adjusted for physical activity	GIANT	28448500	Mixed	2017	-0.0211	0.0044	1.36e-06	155210	0	155210	60	IVNT	GIANT_BMI-adjusted-PA_Mixed_2017
rs11211236	chr1:46443767	A	C	ENSG00000086015	MAST2	Body mass index adjsuted for physical activity in males	GIANT	28448500	Mixed	2017	-0.0288	0.0064	7.12e-06	63735	0	63735	52	IVNT	GIANT_BMI-adjusted-PA-M_Mixed_2017
rs11211236	chr1:46443767	A	C	ENSG00000086015	MAST2	Body mass index adjusted for smoking in males	GIANT	28443625	Mixed	2017	-0.0279	0.0058	1.276e-06	77224	0	77224	72	IVNT	GIANT_BMI-adjusted-Smoking-M_Mixed_2017
rs4660328	chr1:46444831	T	G	ENSG00000086015	MAST2	Body mass index adjusted for physical activity	GIANT	28448500	Mixed	2017	-0.0201	0.0044	4.37e-06	155210	0	155210	60	IVNT	GIANT_BMI-adjusted-PA_Mixed_2017
rs4660328	chr1:46444831	T	G	ENSG00000086015	MAST2	Body mass index adjsuted for physical activity in males	GIANT	28448500	Mixed	2017	-0.0288	0.0064	7.12e-06	63735	0	63735	52	IVNT	GIANT_BMI-adjusted-PA-M_Mixed_2017
rs4660328	chr1:46444831	T	G	ENSG00000086015	MAST2	Body mass index adjusted for smoking in males	GIANT	28443625	Mixed	2017	-0.0278	0.0058	1.369e-06	77224	0	77224	72	IVNT	GIANT_BMI-adjusted-Smoking-M_Mixed_2017
rs11211237	chr1:46447329	C	G	ENSG00000086015	MAST2	Body mass index in physically active indivdiuals	GIANT	28448500	European	2017	-0.0245	0.0052	2.66e-06	110382	0	110382	57	IVNT	GIANT_BMI-Active_EUR_2017
rs11211237	chr1:46447329	C	G	ENSG00000086015	MAST2	Body mass index in physically active indivdiuals	GIANT	28448500	Mixed	2017	-0.0236	0.005	2.59e-06	117297	0	117297	60	IVNT	GIANT_BMI-Active_Mixed_2017
rs11211237	chr1:46447329	C	G	ENSG00000086015	MAST2	Body mass index adjusted for physical activity	GIANT	28448500	European	2017	-0.0223	0.0047	2.34e-06	141727	0	141727	57	IVNT	GIANT_BMI-adjusted-PA_EUR_2017
rs11211237	chr1:46447329	C	G	ENSG00000086015	MAST2	Body mass index adjusted for physical activity	GIANT	28448500	Mixed	2017	-0.0233	0.0045	1.61e-07	155183	0	155183	60	IVNT	GIANT_BMI-adjusted-PA_Mixed_2017
rs11211237	chr1:46447329	C	G	ENSG00000086015	MAST2	Body mass index adjsuted for physical activity in males	GIANT	28448500	Mixed	2017	-0.0307	0.0065	2.56e-06	63717	0	63717	52	IVNT	GIANT_BMI-adjusted-PA-M_Mixed_2017
rs11211237	chr1:46447329	C	G	ENSG00000086015	MAST2	Body mass index adjusted for smoking	GIANT	28443625	Mixed	2017	-0.0191	0.004	1.694e-06	185685	0	185685	79	IVNT	GIANT_BMI-adjusted-Smoking_Mixed_2017
rs11211237	chr1:46447329	C	G	ENSG00000086015	MAST2	Body mass index adjusted for smoking in males	GIANT	28443625	Mixed	2017	-0.0304	0.0059	2.789e-07	77118	0	77118	72	IVNT	GIANT_BMI-adjusted-Smoking-M_Mixed_2017
rs10890380	chr1:46449469	A	G	ENSG00000086015	MAST2	Body mass index adjusted for physical activity	GIANT	28448500	Mixed	2017	0.0204	0.0044	3.04e-06	155210	0	155210	60	IVNT	GIANT_BMI-adjusted-PA_Mixed_2017
rs10890380	chr1:46449469	A	G	ENSG00000086015	MAST2	Body mass index adjsuted for physical activity in males	GIANT	28448500	Mixed	2017	0.0294	0.0064	4.61e-06	63735	0	63735	52	IVNT	GIANT_BMI-adjusted-PA-M_Mixed_2017
rs10890380	chr1:46449469	A	G	ENSG00000086015	MAST2	Body mass index adjusted for smoking in males	GIANT	28443625	Mixed	2017	0.0282	0.0058	9.72e-07	77224	0	77224	72	IVNT	GIANT_BMI-adjusted-Smoking-M_Mixed_2017
rs6429588	chr1:46454058	T	G	ENSG00000086015	MAST2	Body mass index in physically active indivdiuals	GIANT	28448500	Mixed	2017	0.0217	0.0049	8.12e-06	117314	0	117314	60	IVNT	GIANT_BMI-Active_Mixed_2017
rs6429588	chr1:46454058	T	G	ENSG00000086015	MAST2	Body mass index adjusted for physical activity	GIANT	28448500	Mixed	2017	0.0214	0.0044	9.67e-07	155210	0	155210	60	IVNT	GIANT_BMI-adjusted-PA_Mixed_2017
rs6429588	chr1:46454058	T	G	ENSG00000086015	MAST2	Body mass index adjsuted for physical activity in males	GIANT	28448500	Mixed	2017	0.0293	0.0064	4.82e-06	63735	0	63735	52	IVNT	GIANT_BMI-adjusted-PA-M_Mixed_2017
rs6429588	chr1:46454058	T	G	ENSG00000086015	MAST2	Body mass index adjusted for smoking in males	GIANT	28443625	Mixed	2017	0.0281	0.0058	1.044e-06	77224	0	77224	72	IVNT	GIANT_BMI-adjusted-Smoking-M_Mixed_2017
rs11211243	chr1:46455433	C	G	ENSG00000086015	MAST2	Body mass index adjusted for smoking in males	GIANT	28443625	Mixed	2017	-0.0272	0.0061	6.927e-06	70217	0	70217	72	IVNT	GIANT_BMI-adjusted-Smoking-M_Mixed_2017
rs4660905	chr1:46461587	A	G	ENSG00000086015	MAST2	Body mass index adjusted for physical activity	GIANT	28448500	Mixed	2017	0.0196	0.0044	7.74e-06	155206	0	155206	60	IVNT	GIANT_BMI-adjusted-PA_Mixed_2017
rs4660905	chr1:46461587	A	G	ENSG00000086015	MAST2	Body mass index adjsuted for physical activity in males	GIANT	28448500	Mixed	2017	0.0287	0.0064	7.18e-06	63733	0	63733	52	IVNT	GIANT_BMI-adjusted-PA-M_Mixed_2017
rs4660905	chr1:46461587	A	G	ENSG00000086015	MAST2	Body mass index adjusted for smoking in males	GIANT	28443625	Mixed	2017	0.027	0.0058	2.553e-06	77291	0	77291	72	IVNT	GIANT_BMI-adjusted-Smoking-M_Mixed_2017
rs4660334	chr1:46462126	T	G	ENSG00000086015	MAST2	Body mass index adjusted for physical activity	GIANT	28448500	Mixed	2017	0.0206	0.0044	2.57e-06	155207	0	155207	60	IVNT	GIANT_BMI-adjusted-PA_Mixed_2017
rs4660334	chr1:46462126	T	G	ENSG00000086015	MAST2	Body mass index adjsuted for physical activity in males	GIANT	28448500	Mixed	2017	0.0287	0.0064	7.18e-06	63734	0	63734	52	IVNT	GIANT_BMI-adjusted-PA-M_Mixed_2017
rs4660334	chr1:46462126	T	G	ENSG00000086015	MAST2	Body mass index adjusted for smoking in males	GIANT	28443625	Mixed	2017	0.0275	0.0058	1.776e-06	76800	0	76800	72	IVNT	GIANT_BMI-adjusted-Smoking-M_Mixed_2017
rs4073847	chr1:46463012	T	G	ENSG00000086015	MAST2	Body mass index adjusted for physical activity	GIANT	28448500	Mixed	2017	-0.0195	0.0044	8.3e-06	155209	0	155209	60	IVNT	GIANT_BMI-adjusted-PA_Mixed_2017
rs4073847	chr1:46463012	T	G	ENSG00000086015	MAST2	Body mass index adjsuted for physical activity in males	GIANT	28448500	Mixed	2017	-0.0287	0.0064	6.78e-06	63735	0	63735	52	IVNT	GIANT_BMI-adjusted-PA-M_Mixed_2017
rs4073847	chr1:46463012	T	G	ENSG00000086015	MAST2	Body mass index adjusted for smoking in males	GIANT	28443625	Mixed	2017	-0.0276	0.0058	1.656e-06	76801	0	76801	72	IVNT	GIANT_BMI-adjusted-Smoking-M_Mixed_2017
rs6661500	chr1:46465662	T	C	ENSG00000086015	MAST2	Body mass index in physically active indivdiuals	GIANT	28448500	Mixed	2017	0.0217	0.0049	8.12e-06	117314	0	117314	60	IVNT	GIANT_BMI-Active_Mixed_2017
rs6661500	chr1:46465662	T	C	ENSG00000086015	MAST2	Body mass index adjusted for physical activity	GIANT	28448500	Mixed	2017	0.0215	0.0044	8.94e-07	155208	0	155208	60	IVNT	GIANT_BMI-adjusted-PA_Mixed_2017
rs6661500	chr1:46465662	T	C	ENSG00000086015	MAST2	Body mass index adjsuted for physical activity in males	GIANT	28448500	Mixed	2017	0.0294	0.0064	4.41e-06	63734	0	63734	52	IVNT	GIANT_BMI-adjusted-PA-M_Mixed_2017
rs6661500	chr1:46465662	T	C	ENSG00000086015	MAST2	Body mass index adjusted for smoking in males	GIANT	28443625	Mixed	2017	0.0276	0.0058	1.596e-06	77716	0	77716	72	IVNT	GIANT_BMI-adjusted-Smoking-M_Mixed_2017
rs11589562	chr1:46466721	T	C	ENSG00000086015	MAST2	Body mass index adjusted for smoking in males	GIANT	28443625	Mixed	2017	-0.0242	0.0054	6.398e-06	77172	0	77172	72	IVNT	GIANT_BMI-adjusted-Smoking-M_Mixed_2017
rs10890382	chr1:46469674	A	G	ENSG00000086015	MAST2	Body mass index adjusted for physical activity	GIANT	28448500	Mixed	2017	0.021	0.0044	1.76e-06	155208	0	155208	60	IVNT	GIANT_BMI-adjusted-PA_Mixed_2017
rs10890382	chr1:46469674	A	G	ENSG00000086015	MAST2	Body mass index adjsuted for physical activity in males	GIANT	28448500	Mixed	2017	0.0288	0.0064	7.61e-06	63734	0	63734	52	IVNT	GIANT_BMI-adjusted-PA-M_Mixed_2017
rs10890382	chr1:46469674	A	G	ENSG00000086015	MAST2	Body mass index adjusted for smoking in males	GIANT	28443625	Mixed	2017	0.0268	0.0058	3.893e-06	77224	0	77224	72	IVNT	GIANT_BMI-adjusted-Smoking-M_Mixed_2017
rs12049588	chr1:46472422	A	G	ENSG00000086015	MAST2	Body mass index adjusted for smoking in males	GIANT	28443625	Mixed	2017	0.0241	0.0054	7.272e-06	77223	0	77223	72	IVNT	GIANT_BMI-adjusted-Smoking-M_Mixed_2017
rs12021587	chr1:46472759	T	G	ENSG00000086015	MAST2	Body mass index adjusted for smoking in males	GIANT	28443625	Mixed	2017	0.0242	0.0054	6.29e-06	77222	0	77222	72	IVNT	GIANT_BMI-adjusted-Smoking-M_Mixed_2017
rs3922887	chr1:46473802	A	G	ENSG00000086015	MAST2	Body mass index adjusted for physical activity	GIANT	28448500	Mixed	2017	0.0204	0.0044	3.04e-06	155210	0	155210	60	IVNT	GIANT_BMI-adjusted-PA_Mixed_2017
rs3922887	chr1:46473802	A	G	ENSG00000086015	MAST2	Body mass index adjsuted for physical activity in males	GIANT	28448500	Mixed	2017	0.0293	0.0064	4.82e-06	63734	0	63734	52	IVNT	GIANT_BMI-adjusted-PA-M_Mixed_2017
rs3922887	chr1:46473802	A	G	ENSG00000086015	MAST2	Body mass index adjusted for smoking	GIANT	28443625	Mixed	2017	0.0172	0.0039	9.678e-06	185896	0	185896	79	IVNT	GIANT_BMI-adjusted-Smoking_Mixed_2017
rs3922887	chr1:46473802	A	G	ENSG00000086015	MAST2	Body mass index adjusted for smoking in males	GIANT	28443625	Mixed	2017	0.0284	0.0058	8.28e-07	77223	0	77223	72	IVNT	GIANT_BMI-adjusted-Smoking-M_Mixed_2017
rs4660335	chr1:46474718	T	C	ENSG00000086015	MAST2	Body mass index adjusted for physical activity	GIANT	28448500	Mixed	2017	-0.0213	0.0044	1.23e-06	154988	0	154988	60	IVNT	GIANT_BMI-adjusted-PA_Mixed_2017
rs4660335	chr1:46474718	T	C	ENSG00000086015	MAST2	Body mass index adjsuted for physical activity in males	GIANT	28448500	Mixed	2017	-0.0289	0.0065	8.68e-06	63622	0	63622	52	IVNT	GIANT_BMI-adjusted-PA-M_Mixed_2017
rs4660335	chr1:46474718	T	C	ENSG00000086015	MAST2	Body mass index adjusted for smoking in males	GIANT	28443625	Mixed	2017	-0.0273	0.0059	3.552e-06	77222	0	77222	72	IVNT	GIANT_BMI-adjusted-Smoking-M_Mixed_2017
rs6677777	chr1:46475836	A	G	ENSG00000086015	MAST2	Body mass index adjusted for physical activity	GIANT	28448500	Mixed	2017	0.0206	0.0044	2.89e-06	155183	0	155183	60	IVNT	GIANT_BMI-adjusted-PA_Mixed_2017
rs6677777	chr1:46475836	A	G	ENSG00000086015	MAST2	Body mass index adjusted for smoking in males	GIANT	28443625	Mixed	2017	0.0261	0.0058	6.739e-06	76780	0	76780	72	IVNT	GIANT_BMI-adjusted-Smoking-M_Mixed_2017
rs11211248	chr1:46476844	A	G	ENSG00000086015	MAST2	Body mass index adjusted for physical activity	GIANT	28448500	Mixed	2017	0.02	0.0044	4.54e-06	155209	0	155209	60	IVNT	GIANT_BMI-adjusted-PA_Mixed_2017
rs11211248	chr1:46476844	A	G	ENSG00000086015	MAST2	Body mass index adjsuted for physical activity in males	GIANT	28448500	Mixed	2017	0.0288	0.0064	7.12e-06	63735	0	63735	52	IVNT	GIANT_BMI-adjusted-PA-M_Mixed_2017
rs11211248	chr1:46476844	A	G	ENSG00000086015	MAST2	Body mass index adjusted for smoking in males	GIANT	28443625	Mixed	2017	0.0278	0.0058	1.347e-06	77224	0	77224	72	IVNT	GIANT_BMI-adjusted-Smoking-M_Mixed_2017
rs11810993	chr1:46478793	A	G	ENSG00000086015	MAST2	Body mass index adjusted for smoking in males	GIANT	28443625	Mixed	2017	-0.0242	0.0054	6.387e-06	77223	0	77223	72	IVNT	GIANT_BMI-adjusted-Smoking-M_Mixed_2017
rs946529	chr1:46485548	T	G	ENSG00000086015	MAST2	Body mass index adjusted for smoking in males	GIANT	28443625	Mixed	2017	0.0242	0.0054	6.584e-06	77222	0	77222	72	IVNT	GIANT_BMI-adjusted-Smoking-M_Mixed_2017
rs946527	chr1:46485970	T	C	ENSG00000086015	MAST2	Body mass index in physically active indivdiuals	GIANT	28448500	European	2017	-0.0238	0.0046	1.77e-07	138143	0	138143	57	IVNT	GIANT_BMI-Active_EUR_2017
rs946527	chr1:46485970	T	C	ENSG00000086015	MAST2	Body mass index in physically active indivdiuals	GIANT	28448500	Mixed	2017	-0.0217	0.0043	4.96e-07	150130	0	150130	60	IVNT	GIANT_BMI-Active_Mixed_2017
rs946527	chr1:46485970	T	C	ENSG00000086015	MAST2	Body mass index adjusted for physical activity	GIANT	28448500	European	2017	-0.0205	0.0041	5.17e-07	180314	0	180314	57	IVNT	GIANT_BMI-adjusted-PA_EUR_2017
rs946527	chr1:46485970	T	C	ENSG00000086015	MAST2	Body mass index adjusted for physical activity	GIANT	28448500	Mixed	2017	-0.0198	0.0038	1.88e-07	200343	0	200343	60	IVNT	GIANT_BMI-adjusted-PA_Mixed_2017
rs946527	chr1:46485970	T	C	ENSG00000086015	MAST2	Body mass index adjsuted for physical activity in males	GIANT	28448500	Mixed	2017	-0.0267	0.0056	1.79e-06	84450	0	84450	52	IVNT	GIANT_BMI-adjusted-PA-M_Mixed_2017
rs946527	chr1:46485970	T	C	ENSG00000086015	MAST2	Body mass index adjusted for smoking	GIANT	28443625	Mixed	2017	-0.0174	0.0035	6.647e-07	237362	0	237362	79	IVNT	GIANT_BMI-adjusted-Smoking_Mixed_2017
rs946527	chr1:46485970	T	C	ENSG00000086015	MAST2	Body mass index adjusted for smoking in males	GIANT	28443625	Mixed	2017	-0.0266	0.005	1.391e-07	101809	0	101809	72	IVNT	GIANT_BMI-adjusted-Smoking-M_Mixed_2017
rs946527	chr1:46485970	T	C	ENSG00000086015	MAST2	Body mass index in non-smokers	GIANT	28443625	Mixed	2017	-0.019	0.0039	1.264e-06	189283	0	189283	79	IVNT	GIANT_BMI-Non-smokers_Mixed_2017
rs946527	chr1:46485970	T	C	ENSG00000086015	MAST2	Body mass index in male non-smokers	GIANT	28443625	Mixed	2017	-0.0268	0.0058	3.273e-06	77479	0	77479	72	IVNT	GIANT_BMI-Non-smokers-M_Mixed_2017
rs2275426	chr1:46487552	A	G	ENSG00000086015	MAST2	Body mass index in physically active indivdiuals	GIANT	28448500	European	2017	0.0234	0.0043	5.63e-08	137238	0	137238	57	IVNT	GIANT_BMI-Active_EUR_2017
rs2275426	chr1:46487552	A	G	ENSG00000086015	MAST2	Body mass index in physically active indivdiuals	GIANT	28448500	Mixed	2017	0.0209	0.0041	3.52e-07	147804	0	147804	60	IVNT	GIANT_BMI-Active_Mixed_2017
rs2275426	chr1:46487552	A	G	ENSG00000086015	MAST2	Body mass index adjusted for physical activity	GIANT	28448500	European	2017	0.0208	0.0038	5.35e-08	176808	0	176808	57	IVNT	GIANT_BMI-adjusted-PA_EUR_2017
rs2275426	chr1:46487552	A	G	ENSG00000086015	MAST2	Body mass index adjusted for physical activity	GIANT	28448500	Mixed	2017	0.0191	0.0036	1.26e-07	195064	0	195064	60	IVNT	GIANT_BMI-adjusted-PA_Mixed_2017
rs2275426	chr1:46487552	A	G	ENSG00000086015	MAST2	Body mass index adjsuted for physical activity in males	GIANT	28448500	Mixed	2017	0.0266	0.0053	6.63e-07	82326	0	82326	52	IVNT	GIANT_BMI-adjusted-PA-M_Mixed_2017
rs2275426	chr1:46487552	A	G	ENSG00000086015	MAST2	Body mass index adjusted for smoking	GIANT	28443625	European	2017	0.018	0.0037	9.09e-07	186572	0	186572	73	IVNT	GIANT_BMI-adjusted-Smoking_EUR_2017
rs2275426	chr1:46487552	A	G	ENSG00000086015	MAST2	Body mass index adjusted for smoking	GIANT	28443625	Mixed	2017	0.0168	0.0034	9.166e-07	215161	0	215161	79	IVNT	GIANT_BMI-adjusted-Smoking_Mixed_2017
rs2275426	chr1:46487552	A	G	ENSG00000086015	MAST2	Body mass index adjusted for smoking in males	GIANT	28443625	Mixed	2017	0.0245	0.0047	2.036e-07	102241	0	102241	72	IVNT	GIANT_BMI-adjusted-Smoking-M_Mixed_2017
rs2275426	chr1:46487552	A	G	ENSG00000086015	MAST2	Body mass index	GIANT	25673413	European	2015	0.015	0.0032	2.956e-06	322103	0	322103	114	IVNT	GIANT_BMI_EUR_2015
rs2275426	chr1:46487552	A	G	ENSG00000086015	MAST2	Body mass index	GIANT	25673413	Mixed	2015	0.0143	0.003	1.593e-06	339162	0	339162	125	IVNT	GIANT_BMI_Mixed_2015
rs2275426	chr1:46487552	A	G	ENSG00000086015	MAST2	Body mass index in males less than or equal to 50 years of age	GIANT	26426971	European	2015	0.031	0.0069	9.2e-06	47550	0	47550	114	IVNT	GIANT_BMI-M-LE-50_EUR_2015
rs946524	chr1:46487560	A	G	ENSG00000086015	MAST2	Body mass index adjusted for physical activity	GIANT	28448500	Mixed	2017	-0.0212	0.0044	1.21e-06	155208	0	155208	60	IVNT	GIANT_BMI-adjusted-PA_Mixed_2017
rs946524	chr1:46487560	A	G	ENSG00000086015	MAST2	Body mass index adjsuted for physical activity in males	GIANT	28448500	Mixed	2017	-0.029	0.0064	6.06e-06	63735	0	63735	52	IVNT	GIANT_BMI-adjusted-PA-M_Mixed_2017
rs946524	chr1:46487560	A	G	ENSG00000086015	MAST2	Body mass index adjusted for smoking	GIANT	28443625	Mixed	2017	-0.0175	0.0039	6.7e-06	183898	0	183898	79	IVNT	GIANT_BMI-adjusted-Smoking_Mixed_2017
rs946524	chr1:46487560	A	G	ENSG00000086015	MAST2	Body mass index adjusted for smoking in males	GIANT	28443625	Mixed	2017	-0.0282	0.0058	9.801e-07	77224	0	77224	72	IVNT	GIANT_BMI-adjusted-Smoking-M_Mixed_2017
rs785478	chr1:46491635	T	C	ENSG00000086015	MAST2	Body mass index adjusted for physical activity	GIANT	28448500	Mixed	2017	0.0213	0.0044	1.12e-06	155207	0	155207	60	IVNT	GIANT_BMI-adjusted-PA_Mixed_2017
rs785478	chr1:46491635	T	C	ENSG00000086015	MAST2	Body mass index adjsuted for physical activity in males	GIANT	28448500	Mixed	2017	0.029	0.0064	5.89e-06	63734	0	63734	52	IVNT	GIANT_BMI-adjusted-PA-M_Mixed_2017
rs785478	chr1:46491635	T	C	ENSG00000086015	MAST2	Body mass index adjusted for smoking	GIANT	28443625	Mixed	2017	0.0176	0.0039	6.477e-06	183896	0	183896	79	IVNT	GIANT_BMI-adjusted-Smoking_Mixed_2017
rs785478	chr1:46491635	T	C	ENSG00000086015	MAST2	Body mass index adjusted for smoking in males	GIANT	28443625	Mixed	2017	0.0283	0.0058	8.821e-07	77223	0	77223	72	IVNT	GIANT_BMI-adjusted-Smoking-M_Mixed_2017
rs785480	chr1:46492164	C	G	ENSG00000086015	MAST2	Body mass index adjusted for physical activity	GIANT	28448500	Mixed	2017	-0.0208	0.0044	2.05e-06	155191	0	155191	60	IVNT	GIANT_BMI-adjusted-PA_Mixed_2017
rs785480	chr1:46492164	C	G	ENSG00000086015	MAST2	Body mass index adjsuted for physical activity in males	GIANT	28448500	Mixed	2017	-0.0291	0.0064	5.04e-06	63728	0	63728	52	IVNT	GIANT_BMI-adjusted-PA-M_Mixed_2017
rs785480	chr1:46492164	C	G	ENSG00000086015	MAST2	Body mass index adjusted for smoking	GIANT	28443625	Mixed	2017	-0.0172	0.0039	9.618e-06	183456	0	183456	79	IVNT	GIANT_BMI-adjusted-Smoking_Mixed_2017
rs785480	chr1:46492164	C	G	ENSG00000086015	MAST2	Body mass index adjusted for smoking in males	GIANT	28443625	Mixed	2017	-0.028	0.0058	1.148e-06	76794	0	76794	72	IVNT	GIANT_BMI-adjusted-Smoking-M_Mixed_2017
rs925524	chr1:46496709	A	G	ENSG00000086015	MAST2	Body mass index adjusted for physical activity	GIANT	28448500	Mixed	2017	-0.0214	0.0045	2.44e-06	155139	0	155139	60	IVNT	GIANT_BMI-adjusted-PA_Mixed_2017
rs925524	chr1:46496709	A	G	ENSG00000086015	MAST2	Body mass index adjsuted for physical activity in males	GIANT	28448500	Mixed	2017	-0.0302	0.0067	5.76e-06	63694	0	63694	52	IVNT	GIANT_BMI-adjusted-PA-M_Mixed_2017
rs925524	chr1:46496709	A	G	ENSG00000086015	MAST2	Body mass index adjusted for smoking in males	GIANT	28443625	Mixed	2017	-0.0277	0.0059	2.986e-06	77538	0	77538	72	IVNT	GIANT_BMI-adjusted-Smoking-M_Mixed_2017
rs9429088	chr1:46497500	A	T	ENSG00000086015	MAST2	Body mass index adjusted for smoking in males	GIANT	28443625	Mixed	2017	0.024	0.0054	7.556e-06	77145	0	77145	72	IVNT	GIANT_BMI-adjusted-Smoking-M_Mixed_2017
rs1622208	chr1:46498375	A	G	ENSG00000086015	MAST2	Body mass index in physically active indivdiuals	GIANT	28448500	Mixed	2017	-0.022	0.0049	8.64e-06	116348	0	116348	60	IVNT	GIANT_BMI-Active_Mixed_2017
rs1622208	chr1:46498375	A	G	ENSG00000086015	MAST2	Body mass index adjusted for physical activity	GIANT	28448500	Mixed	2017	-0.0229	0.0045	2.85e-07	151604	0	151604	60	IVNT	GIANT_BMI-adjusted-PA_Mixed_2017
rs1622208	chr1:46498375	A	G	ENSG00000086015	MAST2	Body mass index adjsuted for physical activity in males	GIANT	28448500	Mixed	2017	-0.0304	0.0066	3.57e-06	61565	0	61565	52	IVNT	GIANT_BMI-adjusted-PA-M_Mixed_2017
rs1622208	chr1:46498375	A	G	ENSG00000086015	MAST2	Body mass index adjusted for smoking in males	GIANT	28443625	Mixed	2017	-0.0267	0.0059	5.377e-06	76481	0	76481	72	IVNT	GIANT_BMI-adjusted-Smoking-M_Mixed_2017
rs1622208	chr1:46498375	A	G	ENSG00000086015	MAST2	Body mass index	GIANT	29273807	Mixed	2018	-0.01	0.0023	8.5e-06	526508	0	526508	123	IVNT	GIANT_BMI_Mixed_2018
rs6675259	chr1:46502295	A	G	ENSG00000086015	MAST2	Body mass index adjusted for physical activity	GIANT	28448500	Mixed	2017	0.0215	0.0044	1e-06	155196	0	155196	60	IVNT	GIANT_BMI-adjusted-PA_Mixed_2017
rs6675259	chr1:46502295	A	G	ENSG00000086015	MAST2	Body mass index adjsuted for physical activity in males	GIANT	28448500	Mixed	2017	0.0294	0.0064	4.42e-06	63728	0	63728	52	IVNT	GIANT_BMI-adjusted-PA-M_Mixed_2017
rs6675259	chr1:46502295	A	G	ENSG00000086015	MAST2	Body mass index adjusted for smoking in males	GIANT	28443625	Mixed	2017	0.0273	0.0058	2.498e-06	77224	0	77224	72	IVNT	GIANT_BMI-adjusted-Smoking-M_Mixed_2017
rs1768808	chr1:46503217	T	C	ENSG00000086015	MAST2	Body mass index in physically active indivdiuals	GIANT	28448500	Mixed	2017	0.0217	0.0048	5.05e-06	116347	0	116347	60	IVNT	GIANT_BMI-Active_Mixed_2017
rs1768808	chr1:46503217	T	C	ENSG00000086015	MAST2	Body mass index adjusted for physical activity	GIANT	28448500	Mixed	2017	0.0209	0.0043	9.58e-07	151607	0	151607	60	IVNT	GIANT_BMI-adjusted-PA_Mixed_2017
rs7538978	chr1:46505054	A	G	ENSG00000086015	MAST2	Body mass index adjusted for physical activity	GIANT	28448500	Mixed	2017	0.0201	0.0044	4.35e-06	155194	0	155194	60	IVNT	GIANT_BMI-adjusted-PA_Mixed_2017
rs7538978	chr1:46505054	A	G	ENSG00000086015	MAST2	Body mass index adjsuted for physical activity in males	GIANT	28448500	Mixed	2017	0.0294	0.0064	4.05e-06	63728	0	63728	52	IVNT	GIANT_BMI-adjusted-PA-M_Mixed_2017
rs7538978	chr1:46505054	A	G	ENSG00000086015	MAST2	Body mass index adjusted for smoking in males	GIANT	28443625	Mixed	2017	0.0277	0.0058	1.469e-06	76795	0	76795	72	IVNT	GIANT_BMI-adjusted-Smoking-M_Mixed_2017
rs1707322	chr1:46505147	A	G	ENSG00000086015	MAST2	Body mass index in physically active indivdiuals	GIANT	28448500	European	2017	-0.0248	0.0046	5.02e-08	137241	0	137241	57	IVNT	GIANT_BMI-Active_EUR_2017
rs1707322	chr1:46505147	A	G	ENSG00000086015	MAST2	Body mass index in physically active indivdiuals	GIANT	28448500	Mixed	2017	-0.0226	0.0043	1.71e-07	149227	0	149227	60	IVNT	GIANT_BMI-Active_Mixed_2017
rs1707322	chr1:46505147	A	G	ENSG00000086015	MAST2	Body mass index adjusted for physical activity	GIANT	28448500	European	2017	-0.0221	0.0041	8.89e-08	176809	0	176809	57	IVNT	GIANT_BMI-adjusted-PA_EUR_2017
rs1707322	chr1:46505147	A	G	ENSG00000086015	MAST2	Body mass index adjusted for physical activity	GIANT	28448500	Mixed	2017	-0.0216	0.0038	1.78e-08	196837	0	196837	60	IVNT	GIANT_BMI-adjusted-PA_Mixed_2017
rs1707322	chr1:46505147	A	G	ENSG00000086015	MAST2	Body mass index adjsuted for physical activity in males	GIANT	28448500	Mixed	2017	-0.0292	0.0057	2.55e-07	82325	0	82325	52	IVNT	GIANT_BMI-adjusted-PA-M_Mixed_2017
rs1707322	chr1:46505147	A	G	ENSG00000086015	MAST2	Body mass index adjusted for smoking	GIANT	28443625	European	2017	-0.0165	0.0037	9.498e-06	209017	0	209017	73	IVNT	GIANT_BMI-adjusted-Smoking_EUR_2017
rs1707322	chr1:46505147	A	G	ENSG00000086015	MAST2	Body mass index adjusted for smoking	GIANT	28443625	Mixed	2017	-0.0173	0.0034	3.881e-07	239393	0	239393	79	IVNT	GIANT_BMI-adjusted-Smoking_Mixed_2017
rs1707322	chr1:46505147	A	G	ENSG00000086015	MAST2	Body mass index adjusted for smoking in males	GIANT	28443625	Mixed	2017	-0.0269	0.0051	1.027e-07	101822	0	101822	72	IVNT	GIANT_BMI-adjusted-Smoking-M_Mixed_2017
rs1707322	chr1:46505147	A	G	ENSG00000086015	MAST2	Body mass index	GIANT	25673413	European	2015	-0.0153	0.0034	5.582e-06	322113	0	322113	114	IVNT	GIANT_BMI_EUR_2015
rs1707322	chr1:46505147	A	G	ENSG00000086015	MAST2	Body mass index	GIANT	25673413	Mixed	2015	-0.0152	0.0032	2.546e-06	339183	0	339183	125	IVNT	GIANT_BMI_Mixed_2015
rs1707322	chr1:46505147	A	G	ENSG00000086015	MAST2	Body mass index in non-smokers	GIANT	28443625	Mixed	2017	-0.0191	0.0039	1.142e-06	189306	0	189306	79	IVNT	GIANT_BMI-Non-smokers_Mixed_2017
rs1707322	chr1:46505147	A	G	ENSG00000086015	MAST2	Body mass index in male non-smokers	GIANT	28443625	Mixed	2017	-0.0264	0.0058	4.809e-06	77491	0	77491	72	IVNT	GIANT_BMI-Non-smokers-M_Mixed_2017
rs1707337	chr1:46508769	A	G	ENSG00000117461	PIK3R3	Body mass index adjusted for physical activity	GIANT	28448500	Mixed	2017	-0.0218	0.0044	6.29e-07	155209	0	155209	60	IVNT	GIANT_BMI-adjusted-PA_Mixed_2017
rs1707337	chr1:46508769	A	G	ENSG00000117461	PIK3R3	Body mass index adjsuted for physical activity in males	GIANT	28448500	Mixed	2017	-0.0288	0.0064	6.83e-06	63734	0	63734	52	IVNT	GIANT_BMI-adjusted-PA-M_Mixed_2017
rs1707337	chr1:46508769	A	G	ENSG00000117461	PIK3R3	Body mass index adjusted for smoking	GIANT	28443625	Mixed	2017	-0.0174	0.0039	8.311e-06	185895	0	185895	79	IVNT	GIANT_BMI-adjusted-Smoking_Mixed_2017
rs1707337	chr1:46508769	A	G	ENSG00000117461	PIK3R3	Body mass index adjusted for smoking in males	GIANT	28443625	Mixed	2017	-0.0281	0.0058	1.097e-06	77224	0	77224	72	IVNT	GIANT_BMI-adjusted-Smoking-M_Mixed_2017
rs1768807	chr1:46510570	A	G	-	RP4-533D7.6	Body mass index adjusted for physical activity	GIANT	28448500	Mixed	2017	-0.0218	0.0044	6.29e-07	155208	0	155208	60	IVNT	GIANT_BMI-adjusted-PA_Mixed_2017
rs1768807	chr1:46510570	A	G	-	RP4-533D7.6	Body mass index adjsuted for physical activity in males	GIANT	28448500	Mixed	2017	-0.0288	0.0064	7.14e-06	63732	0	63732	52	IVNT	GIANT_BMI-adjusted-PA-M_Mixed_2017
rs1768807	chr1:46510570	A	G	-	RP4-533D7.6	Body mass index adjusted for smoking	GIANT	28443625	Mixed	2017	-0.0173	0.0039	9.21e-06	185894	0	185894	79	IVNT	GIANT_BMI-adjusted-Smoking_Mixed_2017
rs1768807	chr1:46510570	A	G	-	RP4-533D7.6	Body mass index adjusted for smoking in males	GIANT	28443625	Mixed	2017	-0.028	0.0058	1.178e-06	77223	0	77223	72	IVNT	GIANT_BMI-adjusted-Smoking-M_Mixed_2017
rs12132540	chr1:46511316	T	C	-	RP4-533D7.6	Body mass index in males less than or equal to 50 years of age	GIANT	26426971	European	2015	-0.034	0.0076	5.3e-06	37824	0	37824	114	IVNT	GIANT_BMI-M-LE-50_EUR_2015
rs1768817	chr1:46514534	C	G	-	RP4-533D7.6	Body mass index adjusted for physical activity	GIANT	28448500	Mixed	2017	-0.0219	0.0044	5.81e-07	155209	0	155209	60	IVNT	GIANT_BMI-adjusted-PA_Mixed_2017
rs1768817	chr1:46514534	C	G	-	RP4-533D7.6	Body mass index adjsuted for physical activity in males	GIANT	28448500	Mixed	2017	-0.0289	0.0064	6.54e-06	63734	0	63734	52	IVNT	GIANT_BMI-adjusted-PA-M_Mixed_2017
rs1768817	chr1:46514534	C	G	-	RP4-533D7.6	Body mass index adjusted for smoking	GIANT	28443625	Mixed	2017	-0.0174	0.0039	8.311e-06	185898	0	185898	79	IVNT	GIANT_BMI-adjusted-Smoking_Mixed_2017
rs1768817	chr1:46514534	C	G	-	RP4-533D7.6	Body mass index adjusted for smoking in males	GIANT	28443625	Mixed	2017	-0.028	0.0058	1.135e-06	77224	0	77224	72	IVNT	GIANT_BMI-adjusted-Smoking-M_Mixed_2017
rs785473	chr1:46516863	T	C	-	RP4-533D7.6	Body mass index adjusted for smoking in males	GIANT	28443625	Mixed	2017	-0.0237	0.0054	9.983e-06	77223	0	77223	72	IVNT	GIANT_BMI-adjusted-Smoking-M_Mixed_2017
rs785468	chr1:46521517	A	G	-	RP4-533D7.6	Body mass index adjusted for physical activity	GIANT	28448500	Mixed	2017	0.0206	0.0044	2.43e-06	155208	0	155208	60	IVNT	GIANT_BMI-adjusted-PA_Mixed_2017
rs785468	chr1:46521517	A	G	-	RP4-533D7.6	Body mass index adjsuted for physical activity in males	GIANT	28448500	Mixed	2017	0.029	0.0064	6.18e-06	63734	0	63734	52	IVNT	GIANT_BMI-adjusted-PA-M_Mixed_2017
rs785468	chr1:46521517	A	G	-	RP4-533D7.6	Body mass index adjusted for smoking	GIANT	28443625	Mixed	2017	0.0173	0.0039	9.034e-06	184680	0	184680	79	IVNT	GIANT_BMI-adjusted-Smoking_Mixed_2017
rs785468	chr1:46521517	A	G	-	RP4-533D7.6	Body mass index adjusted for smoking in males	GIANT	28443625	Mixed	2017	0.0275	0.0058	1.812e-06	77716	0	77716	72	IVNT	GIANT_BMI-adjusted-Smoking-M_Mixed_2017
rs785467	chr1:46521559	A	T	-	RP4-533D7.6	Body mass index in physically active indivdiuals	GIANT	28448500	Mixed	2017	-0.0227	0.0049	4.47e-06	117312	0	117312	60	IVNT	GIANT_BMI-Active_Mixed_2017
rs785467	chr1:46521559	A	T	-	RP4-533D7.6	Body mass index adjusted for physical activity	GIANT	28448500	Mixed	2017	-0.0227	0.0044	2.27e-07	155207	0	155207	60	IVNT	GIANT_BMI-adjusted-PA_Mixed_2017
rs785467	chr1:46521559	A	T	-	RP4-533D7.6	Body mass index adjsuted for physical activity in males	GIANT	28448500	Mixed	2017	-0.0296	0.0064	3.86e-06	63732	0	63732	52	IVNT	GIANT_BMI-adjusted-PA-M_Mixed_2017
rs785467	chr1:46521559	A	T	-	RP4-533D7.6	Body mass index adjusted for smoking	GIANT	28443625	Mixed	2017	-0.0176	0.0039	7.266e-06	183890	0	183890	79	IVNT	GIANT_BMI-adjusted-Smoking_Mixed_2017
rs785467	chr1:46521559	A	T	-	RP4-533D7.6	Body mass index adjusted for smoking in males	GIANT	28443625	Mixed	2017	-0.028	0.0058	1.429e-06	77223	0	77223	72	IVNT	GIANT_BMI-adjusted-Smoking-M_Mixed_2017
rs785465	chr1:46522577	A	C	-	RP4-533D7.6	Body mass index adjusted for physical activity	GIANT	28448500	Mixed	2017	-0.0211	0.0044	1.4e-06	155165	0	155165	60	IVNT	GIANT_BMI-adjusted-PA_Mixed_2017
rs785465	chr1:46522577	A	C	-	RP4-533D7.6	Body mass index adjsuted for physical activity in males	GIANT	28448500	Mixed	2017	-0.0293	0.0064	4.38e-06	63715	0	63715	52	IVNT	GIANT_BMI-adjusted-PA-M_Mixed_2017
rs785465	chr1:46522577	A	C	-	RP4-533D7.6	Body mass index adjusted for smoking in males	GIANT	28443625	Mixed	2017	-0.0281	0.0058	1.057e-06	76782	0	76782	72	IVNT	GIANT_BMI-adjusted-Smoking-M_Mixed_2017
rs785464	chr1:46523089	T	C	-	RP4-533D7.6	Body mass index adjusted for smoking in males	GIANT	28443625	Mixed	2017	-0.0238	0.0054	9.435e-06	77224	0	77224	72	IVNT	GIANT_BMI-adjusted-Smoking-M_Mixed_2017
rs785508	chr1:46527159	A	G	-	RP4-533D7.6	Body mass index adjusted for physical activity	GIANT	28448500	Mixed	2017	0.0204	0.0044	3.04e-06	155209	0	155209	60	IVNT	GIANT_BMI-adjusted-PA_Mixed_2017
rs785508	chr1:46527159	A	G	-	RP4-533D7.6	Body mass index adjsuted for physical activity in males	GIANT	28448500	Mixed	2017	0.029	0.0064	6.32e-06	63734	0	63734	52	IVNT	GIANT_BMI-adjusted-PA-M_Mixed_2017
rs785508	chr1:46527159	A	G	-	RP4-533D7.6	Body mass index adjusted for smoking	GIANT	28443625	Mixed	2017	0.0177	0.0039	5.805e-06	183899	0	183899	79	IVNT	GIANT_BMI-adjusted-Smoking_Mixed_2017
rs785508	chr1:46527159	A	G	-	RP4-533D7.6	Body mass index adjusted for smoking in males	GIANT	28443625	Mixed	2017	0.0281	0.0058	1.115e-06	77224	0	77224	72	IVNT	GIANT_BMI-adjusted-Smoking-M_Mixed_2017
rs785509	chr1:46527300	A	G	-	RP4-533D7.6	Body mass index adjusted for physical activity	GIANT	28448500	Mixed	2017	0.0204	0.0044	3.04e-06	155209	0	155209	60	IVNT	GIANT_BMI-adjusted-PA_Mixed_2017
rs785509	chr1:46527300	A	G	-	RP4-533D7.6	Body mass index adjsuted for physical activity in males	GIANT	28448500	Mixed	2017	0.0291	0.0064	5.79e-06	63734	0	63734	52	IVNT	GIANT_BMI-adjusted-PA-M_Mixed_2017
rs785509	chr1:46527300	A	G	-	RP4-533D7.6	Body mass index adjusted for smoking	GIANT	28443625	Mixed	2017	0.0177	0.0039	5.227e-06	183899	0	183899	79	IVNT	GIANT_BMI-adjusted-Smoking_Mixed_2017
rs785509	chr1:46527300	A	G	-	RP4-533D7.6	Body mass index adjusted for smoking in males	GIANT	28443625	Mixed	2017	0.0281	0.0058	1.115e-06	77224	0	77224	72	IVNT	GIANT_BMI-adjusted-Smoking-M_Mixed_2017
rs1768816	chr1:46528599	T	C	-	RP4-533D7.6	Body mass index in physically active indivdiuals	GIANT	28448500	European	2017	-0.0222	0.0046	1.29e-06	114760	0	114760	57	IVNT	GIANT_BMI-Active_EUR_2017
rs1768816	chr1:46528599	T	C	-	RP4-533D7.6	Body mass index in physically active indivdiuals	GIANT	28448500	Mixed	2017	-0.0221	0.0044	5.67e-07	120254	0	120254	60	IVNT	GIANT_BMI-Active_Mixed_2017
rs1768816	chr1:46528599	T	C	-	RP4-533D7.6	Body mass index adjusted for physical activity	GIANT	28448500	European	2017	-0.0192	0.0041	2.62e-06	151306	0	151306	57	IVNT	GIANT_BMI-adjusted-PA_EUR_2017
rs1768816	chr1:46528599	T	C	-	RP4-533D7.6	Body mass index adjusted for physical activity	GIANT	28448500	Mixed	2017	-0.02	0.0039	3.14e-07	162989	0	162989	60	IVNT	GIANT_BMI-adjusted-PA_Mixed_2017
rs1768816	chr1:46528599	T	C	-	RP4-533D7.6	Body mass index adjsuted for physical activity in males	GIANT	28448500	Mixed	2017	-0.0258	0.0057	5.24e-06	68620	0	68620	52	IVNT	GIANT_BMI-adjusted-PA-M_Mixed_2017
rs1768816	chr1:46528599	T	C	-	RP4-533D7.6	Body mass index adjusted for smoking	GIANT	28443625	European	2017	-0.0161	0.0036	8.667e-06	188397	0	188397	73	IVNT	GIANT_BMI-adjusted-Smoking_EUR_2017
rs1768816	chr1:46528599	T	C	-	RP4-533D7.6	Body mass index adjusted for smoking	GIANT	28443625	Mixed	2017	-0.0167	0.0034	8.197e-07	210144	0	210144	79	IVNT	GIANT_BMI-adjusted-Smoking_Mixed_2017
rs1768816	chr1:46528599	T	C	-	RP4-533D7.6	Body mass index adjusted for smoking in males	GIANT	28443625	Mixed	2017	-0.0236	0.005	1.946e-06	90458	0	90458	72	IVNT	GIANT_BMI-adjusted-Smoking-M_Mixed_2017
rs1768816	chr1:46528599	T	C	-	RP4-533D7.6	Body mass index	GIANT	25673413	European	2015	-0.0158	0.0035	5.76e-06	253187	0	253187	114	IVNT	GIANT_BMI_EUR_2015
rs1768816	chr1:46528599	T	C	-	RP4-533D7.6	Body mass index	GIANT	25673413	Mixed	2015	-0.0148	0.0033	8.16e-06	270220	0	270220	125	IVNT	GIANT_BMI_Mixed_2015
rs1768816	chr1:46528599	T	C	-	RP4-533D7.6	Body mass index in males less than or equal to 50 years of age	GIANT	26426971	European	2015	-0.033	0.0075	9e-06	40117	0	40117	114	IVNT	GIANT_BMI-M-LE-50_EUR_2015
rs785510	chr1:46528618	T	C	-	RP4-533D7.6	Body mass index adjusted for physical activity	GIANT	28448500	Mixed	2017	-0.0217	0.0044	8.26e-07	155209	0	155209	60	IVNT	GIANT_BMI-adjusted-PA_Mixed_2017
rs785510	chr1:46528618	T	C	-	RP4-533D7.6	Body mass index adjsuted for physical activity in males	GIANT	28448500	Mixed	2017	-0.0298	0.0064	3.38e-06	63734	0	63734	52	IVNT	GIANT_BMI-adjusted-PA-M_Mixed_2017
rs785510	chr1:46528618	T	C	-	RP4-533D7.6	Body mass index adjusted for smoking	GIANT	28443625	Mixed	2017	-0.0178	0.0039	5.891e-06	183892	0	183892	79	IVNT	GIANT_BMI-adjusted-Smoking_Mixed_2017
rs785510	chr1:46528618	T	C	-	RP4-533D7.6	Body mass index adjusted for smoking in males	GIANT	28443625	Mixed	2017	-0.0282	0.0058	1.161e-06	77224	0	77224	72	IVNT	GIANT_BMI-adjusted-Smoking-M_Mixed_2017
rs2458400	chr1:46530798	T	C	-	RP4-533D7.6	Body mass index in physically active indivdiuals	GIANT	28448500	Mixed	2017	0.0219	0.0049	8.57e-06	117313	0	117313	60	IVNT	GIANT_BMI-Active_Mixed_2017
rs2458400	chr1:46530798	T	C	-	RP4-533D7.6	Body mass index adjusted for physical activity	GIANT	28448500	Mixed	2017	0.022	0.0044	5.15e-07	155209	0	155209	60	IVNT	GIANT_BMI-adjusted-PA_Mixed_2017
rs2458400	chr1:46530798	T	C	-	RP4-533D7.6	Body mass index adjsuted for physical activity in males	GIANT	28448500	Mixed	2017	0.0291	0.0064	5.66e-06	63734	0	63734	52	IVNT	GIANT_BMI-adjusted-PA-M_Mixed_2017
rs2458400	chr1:46530798	T	C	-	RP4-533D7.6	Body mass index adjusted for smoking	GIANT	28443625	Mixed	2017	0.0174	0.0039	8.151e-06	185903	0	185903	79	IVNT	GIANT_BMI-adjusted-Smoking_Mixed_2017
rs2458400	chr1:46530798	T	C	-	RP4-533D7.6	Body mass index adjusted for smoking in males	GIANT	28443625	Mixed	2017	0.0281	0.0058	1.052e-06	77224	0	77224	72	IVNT	GIANT_BMI-adjusted-Smoking-M_Mixed_2017
rs785511	chr1:46534498	T	C	-	RP4-533D7.6	Body mass index adjusted for smoking in males	GIANT	28443625	Mixed	2017	-0.0237	0.0054	9.983e-06	77224	0	77224	72	IVNT	GIANT_BMI-adjusted-Smoking-M_Mixed_2017
rs785512	chr1:46534543	A	G	-	RP4-533D7.6	Body mass index in physically active indivdiuals	GIANT	28448500	European	2017	-0.0234	0.0052	7.65e-06	109424	0	109424	57	IVNT	GIANT_BMI-Active_EUR_2017
rs785512	chr1:46534543	A	G	-	RP4-533D7.6	Body mass index in physically active indivdiuals	GIANT	28448500	Mixed	2017	-0.023	0.005	5.1e-06	114918	0	114918	60	IVNT	GIANT_BMI-Active_Mixed_2017
rs785512	chr1:46534543	A	G	-	RP4-533D7.6	Body mass index adjusted for physical activity	GIANT	28448500	European	2017	-0.0216	0.0047	4.99e-06	138136	0	138136	57	IVNT	GIANT_BMI-adjusted-PA_EUR_2017
rs785512	chr1:46534543	A	G	-	RP4-533D7.6	Body mass index adjusted for physical activity	GIANT	28448500	Mixed	2017	-0.023	0.0045	2.64e-07	149819	0	149819	60	IVNT	GIANT_BMI-adjusted-PA_Mixed_2017
rs785512	chr1:46534543	A	G	-	RP4-533D7.6	Body mass index adjsuted for physical activity in males	GIANT	28448500	Mixed	2017	-0.0312	0.0066	2.33e-06	61558	0	61558	52	IVNT	GIANT_BMI-adjusted-PA-M_Mixed_2017
rs785512	chr1:46534543	A	G	-	RP4-533D7.6	Body mass index adjusted for smoking	GIANT	28443625	Mixed	2017	-0.0189	0.0042	8.382e-06	156124	0	156124	79	IVNT	GIANT_BMI-adjusted-Smoking_Mixed_2017
rs785512	chr1:46534543	A	G	-	RP4-533D7.6	Body mass index adjusted for smoking in males	GIANT	28443625	Mixed	2017	-0.0278	0.0058	1.866e-06	75983	0	75983	72	IVNT	GIANT_BMI-adjusted-Smoking-M_Mixed_2017
rs785506	chr1:46540652	T	C	-	RP4-533D7.6	Body mass index in physically active indivdiuals	GIANT	28448500	Mixed	2017	0.022	0.0049	8.03e-06	117311	0	117311	60	IVNT	GIANT_BMI-Active_Mixed_2017
rs785506	chr1:46540652	T	C	-	RP4-533D7.6	Body mass index adjusted for physical activity	GIANT	28448500	Mixed	2017	0.022	0.0044	5.15e-07	155207	0	155207	60	IVNT	GIANT_BMI-adjusted-PA_Mixed_2017
rs785506	chr1:46540652	T	C	-	RP4-533D7.6	Body mass index adjsuted for physical activity in males	GIANT	28448500	Mixed	2017	0.0292	0.0064	5.25e-06	63732	0	63732	52	IVNT	GIANT_BMI-adjusted-PA-M_Mixed_2017
rs785506	chr1:46540652	T	C	-	RP4-533D7.6	Body mass index adjusted for smoking	GIANT	28443625	Mixed	2017	0.0178	0.0039	4.937e-06	183901	0	183901	79	IVNT	GIANT_BMI-adjusted-Smoking_Mixed_2017
rs785506	chr1:46540652	T	C	-	RP4-533D7.6	Body mass index adjusted for smoking in males	GIANT	28443625	Mixed	2017	0.028	0.0058	1.135e-06	77223	0	77223	72	IVNT	GIANT_BMI-adjusted-Smoking-M_Mixed_2017
rs1613296	chr1:46546852	T	G	-	RP4-533D7.6	Body mass index adjusted for physical activity	GIANT	28448500	Mixed	2017	-0.02	0.0044	6.57e-06	154788	0	154788	60	IVNT	GIANT_BMI-adjusted-PA_Mixed_2017
rs1613296	chr1:46546852	T	G	-	RP4-533D7.6	Body mass index adjsuted for physical activity in males	GIANT	28448500	Mixed	2017	-0.0291	0.0065	7.4e-06	63541	0	63541	52	IVNT	GIANT_BMI-adjusted-PA-M_Mixed_2017
rs1613296	chr1:46546852	T	G	-	RP4-533D7.6	Body mass index adjusted for smoking in males	GIANT	28443625	Mixed	2017	-0.027	0.0058	3.692e-06	76664	0	76664	72	IVNT	GIANT_BMI-adjusted-Smoking-M_Mixed_2017
rs1768801	chr1:46549137	C	G	-	RP4-533D7.6	Body mass index in physically active indivdiuals	GIANT	28448500	Mixed	2017	-0.022	0.0049	7.75e-06	117311	0	117311	60	IVNT	GIANT_BMI-Active_Mixed_2017
rs1768801	chr1:46549137	C	G	-	RP4-533D7.6	Body mass index adjusted for physical activity	GIANT	28448500	Mixed	2017	-0.022	0.0044	4.95e-07	155207	0	155207	60	IVNT	GIANT_BMI-adjusted-PA_Mixed_2017
rs1768801	chr1:46549137	C	G	-	RP4-533D7.6	Body mass index adjsuted for physical activity in males	GIANT	28448500	Mixed	2017	-0.0291	0.0064	5.58e-06	63732	0	63732	52	IVNT	GIANT_BMI-adjusted-PA-M_Mixed_2017
rs1768801	chr1:46549137	C	G	-	RP4-533D7.6	Body mass index adjusted for smoking	GIANT	28443625	Mixed	2017	-0.0174	0.0039	8.311e-06	185900	0	185900	79	IVNT	GIANT_BMI-adjusted-Smoking_Mixed_2017
rs1768801	chr1:46549137	C	G	-	RP4-533D7.6	Body mass index adjusted for smoking in males	GIANT	28443625	Mixed	2017	-0.0279	0.0058	1.254e-06	77223	0	77223	72	IVNT	GIANT_BMI-adjusted-Smoking-M_Mixed_2017
rs6675726	chr1:46560643	A	G	-	RP4-533D7.6	Body mass index adjsuted for physical activity in males	GIANT	28448500	Mixed	2017	-0.0295	0.0065	6.74e-06	55512	0	55512	52	IVNT	GIANT_BMI-adjusted-PA-M_Mixed_2017
rs6675726	chr1:46560643	A	G	-	RP4-533D7.6	Body mass index adjusted for smoking in males	GIANT	28443625	Mixed	2017	-0.0278	0.0059	2.907e-06	67050	0	67050	72	IVNT	GIANT_BMI-adjusted-Smoking-M_Mixed_2017
rs785520	chr1:46568836	T	C	-	RP4-533D7.6	Body mass index adjusted for physical activity	GIANT	28448500	Mixed	2017	-0.0181	0.0041	9.55e-06	151593	0	151593	60	IVNT	GIANT_BMI-adjusted-PA_Mixed_2017
rs785520	chr1:46568836	T	C	-	RP4-533D7.6	Body mass index in males less than or equal to 50 years of age	GIANT	26426971	European	2015	-0.034	0.0076	8.2e-06	37617	0	37617	114	IVNT	GIANT_BMI-M-LE-50_EUR_2015
rs785484	chr1:46574015	T	C	-	RP4-533D7.6	Body mass index adjusted for physical activity	GIANT	28448500	Mixed	2017	-0.0222	0.0045	6.53e-07	151602	0	151602	60	IVNT	GIANT_BMI-adjusted-PA_Mixed_2017
rs785484	chr1:46574015	T	C	-	RP4-533D7.6	Body mass index adjsuted for physical activity in males	GIANT	28448500	Mixed	2017	-0.0311	0.0066	2.01e-06	61561	0	61561	52	IVNT	GIANT_BMI-adjusted-PA-M_Mixed_2017
rs785484	chr1:46574015	T	C	-	RP4-533D7.6	Body mass index adjusted for smoking in males	GIANT	28443625	Mixed	2017	-0.0269	0.0059	4.718e-06	75990	0	75990	72	IVNT	GIANT_BMI-adjusted-Smoking-M_Mixed_2017
rs785493	chr1:46584859	A	G	-	RP4-533D7.6	Body mass index in physically active indivdiuals	GIANT	28448500	Mixed	2017	-0.0229	0.005	3.81e-06	117311	0	117311	60	IVNT	GIANT_BMI-Active_Mixed_2017
rs785493	chr1:46584859	A	G	-	RP4-533D7.6	Body mass index adjusted for physical activity	GIANT	28448500	Mixed	2017	-0.0229	0.0044	1.84e-07	155207	0	155207	60	IVNT	GIANT_BMI-adjusted-PA_Mixed_2017
rs785493	chr1:46584859	A	G	-	RP4-533D7.6	Body mass index adjsuted for physical activity in males	GIANT	28448500	Mixed	2017	-0.0296	0.0065	4.99e-06	63734	0	63734	52	IVNT	GIANT_BMI-adjusted-PA-M_Mixed_2017
rs785493	chr1:46584859	A	G	-	RP4-533D7.6	Body mass index adjusted for smoking	GIANT	28443625	Mixed	2017	-0.0177	0.0039	6.649e-06	183886	0	183886	79	IVNT	GIANT_BMI-adjusted-Smoking_Mixed_2017
rs785493	chr1:46584859	A	G	-	RP4-533D7.6	Body mass index adjusted for smoking in males	GIANT	28443625	Mixed	2017	-0.0275	0.0058	2.085e-06	77215	0	77215	72	IVNT	GIANT_BMI-adjusted-Smoking-M_Mixed_2017
rs785495	chr1:46587887	T	C	-	RP4-533D7.6	Body mass index adjusted for smoking in males	GIANT	28443625	Mixed	2017	-0.0238	0.0054	9.264e-06	77211	0	77211	72	IVNT	GIANT_BMI-adjusted-Smoking-M_Mixed_2017
rs10890383	chr1:46588503	A	G	-	RP4-533D7.6	Body mass index adjusted for smoking in males	GIANT	28443625	Mixed	2017	-0.0246	0.0055	7.58e-06	76254	0	76254	72	IVNT	GIANT_BMI-adjusted-Smoking-M_Mixed_2017
rs785497	chr1:46591903	C	G	-	RP4-533D7.6	Body mass index adjusted for physical activity	GIANT	28448500	Mixed	2017	0.0217	0.0044	7.92e-07	155207	0	155207	60	IVNT	GIANT_BMI-adjusted-PA_Mixed_2017
rs785497	chr1:46591903	C	G	-	RP4-533D7.6	Body mass index adjsuted for physical activity in males	GIANT	28448500	Mixed	2017	0.0296	0.0065	4.99e-06	63734	0	63734	52	IVNT	GIANT_BMI-adjusted-PA-M_Mixed_2017
rs785497	chr1:46591903	C	G	-	RP4-533D7.6	Body mass index adjusted for smoking	GIANT	28443625	Mixed	2017	0.0178	0.004	9.201e-06	183884	0	183884	79	IVNT	GIANT_BMI-adjusted-Smoking_Mixed_2017
rs785497	chr1:46591903	C	G	-	RP4-533D7.6	Body mass index adjusted for smoking in males	GIANT	28443625	Mixed	2017	0.0274	0.0058	2.236e-06	77214	0	77214	72	IVNT	GIANT_BMI-adjusted-Smoking-M_Mixed_2017
rs785503	chr1:46595868	T	C	-	RP4-533D7.6	Body mass index adjusted for smoking in males	GIANT	28443625	Mixed	2017	-0.0252	0.0057	8.402e-06	69198	0	69198	72	IVNT	GIANT_BMI-adjusted-Smoking-M_Mixed_2017
rs1707303	chr1:46598273	A	C	ENSG00000117461	PIK3R3	Body mass index adjusted for physical activity	GIANT	28448500	Mixed	2017	-0.0211	0.0048	8.84e-06	130225	0	130225	60	IVNT	GIANT_BMI-adjusted-PA_Mixed_2017
rs1707303	chr1:46598273	A	C	ENSG00000117461	PIK3R3	Body mass index adjusted for smoking in males	GIANT	28443625	Mixed	2017	-0.0279	0.0061	3.92e-06	69690	0	69690	72	IVNT	GIANT_BMI-adjusted-Smoking-M_Mixed_2017
rs3855959	chr1:46633874	T	C	-	RP4-533D7.6	Body mass index	GIANT	25673413	Mixed	2015	0.0135	0.003	6.918e-06	337632	0	337632	125	IVNT	GIANT_BMI_Mixed_2015
rs977747	chr1:47684677	T	G	ENSG00000162367	TAL1	Body mass index	GIANT	25673413	European	2015	0.0167	0.0031	8.652e-08	322086	0	322086	114	IVNT	GIANT_BMI_EUR_2015
rs977747	chr1:47684677	T	G	ENSG00000162367	TAL1	Body mass index	GIANT	25673413	Mixed	2015	0.0168	0.003	2.182e-08	339152	0	339152	125	IVNT	GIANT_BMI_Mixed_2015
rs2984618	chr1:47690438	T	G	ENSG00000162367	TAL1	Body mass index	GIANT	25673413	European	2015	0.0169	0.0031	6.494e-08	321753	0	321753	114	IVNT	GIANT_BMI_EUR_2015
rs2984618	chr1:47690438	T	G	ENSG00000162367	TAL1	Body mass index in females greater than 50 years of age	GIANT	26426971	European	2015	0.021	0.0048	9.8e-06	104964	0	104964	114	IVNT	GIANT_BMI-F-GT-50_EUR_2015
rs2984618	chr1:47690438	T	G	ENSG00000162367	TAL1	Body mass index	GIANT	25673413	Mixed	2015	0.0165	0.003	3.416e-08	338820	0	338820	125	IVNT	GIANT_BMI_Mixed_2015
rs7534271	chr1:47693981	C	G	ENSG00000162367	TAL1	Body mass index	GIANT	25673413	Mixed	2015	0.0165	0.0037	8.217e-06	235802	0	235802	125	IVNT	GIANT_BMI_Mixed_2015
rs11211481	chr1:47694167	A	G	ENSG00000162367	TAL1	Body mass index	GIANT	25673413	Mixed	2015	0.0163	0.0036	5.961e-06	236139	0	236139	125	IVNT	GIANT_BMI_Mixed_2015
rs6700838	chr1:47700027	T	C	ENSG00000162367	TAL1	Body mass index	GIANT	25673413	Mixed	2015	-0.0164	0.0037	9.318e-06	235786	0	235786	125	IVNT	GIANT_BMI_Mixed_2015
rs1015890	chr1:47702229	A	G	ENSG00000162367	TAL1	Body mass index	GIANT	25673413	Mixed	2015	-0.0166	0.0037	7.241e-06	235761	0	235761	125	IVNT	GIANT_BMI_Mixed_2015
rs911910	chr1:47706970	A	G	-	STIL	Body mass index	GIANT	25673413	Mixed	2015	-0.0167	0.0037	6.376e-06	235749	0	235749	125	IVNT	GIANT_BMI_Mixed_2015
rs12137284	chr1:49221214	A	G	ENSG00000186094	AGBL4	Body mass index adjusted for physical activity	GIANT	28448500	Mixed	2017	0.0219	0.0048	4.85e-06	155115	0	155115	60	IVNT	GIANT_BMI-adjusted-PA_Mixed_2017
rs12137284	chr1:49221214	A	G	ENSG00000186094	AGBL4	Body mass index adjusted for smoking	GIANT	28443625	Mixed	2017	0.0194	0.0043	6.183e-06	185785	0	185785	79	IVNT	GIANT_BMI-adjusted-Smoking_Mixed_2017
rs12125554	chr1:49224065	T	C	ENSG00000186094	AGBL4	Body mass index adjusted for smoking	GIANT	28443625	Mixed	2017	0.0194	0.0043	5.79e-06	185801	0	185801	79	IVNT	GIANT_BMI-adjusted-Smoking_Mixed_2017
rs10493136	chr1:49226137	A	G	ENSG00000186094	AGBL4	Body mass index adjusted for physical activity	GIANT	28448500	European	2017	0.0218	0.0049	9.84e-06	141662	0	141662	57	IVNT	GIANT_BMI-adjusted-PA_EUR_2017
rs10493136	chr1:49226137	A	G	ENSG00000186094	AGBL4	Body mass index adjusted for physical activity	GIANT	28448500	Mixed	2017	0.0221	0.0047	2.98e-06	155118	0	155118	60	IVNT	GIANT_BMI-adjusted-PA_Mixed_2017
rs10493136	chr1:49226137	A	G	ENSG00000186094	AGBL4	Body mass index adjusted for smoking	GIANT	28443625	Mixed	2017	0.0196	0.0043	4.75e-06	185815	0	185815	79	IVNT	GIANT_BMI-adjusted-Smoking_Mixed_2017
rs7553454	chr1:49231261	T	C	ENSG00000186094	AGBL4	Body mass index adjusted for physical activity	GIANT	28448500	European	2017	-0.0226	0.0051	9.76e-06	139622	0	139622	57	IVNT	GIANT_BMI-adjusted-PA_EUR_2017
rs7553454	chr1:49231261	T	C	ENSG00000186094	AGBL4	Body mass index adjusted for physical activity	GIANT	28448500	Mixed	2017	-0.0228	0.0051	6.77e-06	142233	0	142233	60	IVNT	GIANT_BMI-adjusted-PA_Mixed_2017
rs7553454	chr1:49231261	T	C	ENSG00000186094	AGBL4	Body mass index adjusted for smoking	GIANT	28443625	Mixed	2017	-0.0206	0.0046	8.03e-06	170850	0	170850	79	IVNT	GIANT_BMI-adjusted-Smoking_Mixed_2017
rs1934395	chr1:49234376	C	G	ENSG00000186094	AGBL4	Body mass index adjusted for physical activity	GIANT	28448500	European	2017	0.0212	0.0047	5.42e-06	141684	0	141684	57	IVNT	GIANT_BMI-adjusted-PA_EUR_2017
rs1934395	chr1:49234376	C	G	ENSG00000186094	AGBL4	Body mass index adjusted for physical activity	GIANT	28448500	Mixed	2017	0.0224	0.0044	3.99e-07	155140	0	155140	60	IVNT	GIANT_BMI-adjusted-PA_Mixed_2017
rs1934395	chr1:49234376	C	G	ENSG00000186094	AGBL4	Body mass index adjusted for smoking	GIANT	28443625	Mixed	2017	0.0182	0.004	5.98e-06	185545	0	185545	79	IVNT	GIANT_BMI-adjusted-Smoking_Mixed_2017
rs1934395	chr1:49234376	C	G	ENSG00000186094	AGBL4	Body mass index in non-smokers	GIANT	28443625	Mixed	2017	0.0204	0.0045	7.444e-06	147468	0	147468	79	IVNT	GIANT_BMI-Non-smokers_Mixed_2017
rs11205538	chr1:49237594	T	C	ENSG00000186094	AGBL4	Body mass index adjusted for physical activity	GIANT	28448500	European	2017	-0.0214	0.0046	4.11e-06	141686	0	141686	57	IVNT	GIANT_BMI-adjusted-PA_EUR_2017
rs11205538	chr1:49237594	T	C	ENSG00000186094	AGBL4	Body mass index adjusted for physical activity	GIANT	28448500	Mixed	2017	-0.0216	0.0044	8.62e-07	155142	0	155142	60	IVNT	GIANT_BMI-adjusted-PA_Mixed_2017
rs11205538	chr1:49237594	T	C	ENSG00000186094	AGBL4	Body mass index adjusted for smoking	GIANT	28443625	Mixed	2017	-0.0184	0.0039	2.84e-06	185693	0	185693	79	IVNT	GIANT_BMI-adjusted-Smoking_Mixed_2017
rs6664435	chr1:49238750	T	C	ENSG00000186094	AGBL4	Body mass index adjusted for physical activity	GIANT	28448500	Mixed	2017	-0.0214	0.0045	1.61e-06	151511	0	151511	60	IVNT	GIANT_BMI-adjusted-PA_Mixed_2017
rs6664435	chr1:49238750	T	C	ENSG00000186094	AGBL4	Body mass index adjusted for smoking	GIANT	28443625	Mixed	2017	-0.0189	0.0042	8.687e-06	163808	0	163808	79	IVNT	GIANT_BMI-adjusted-Smoking_Mixed_2017
rs2153324	chr1:49239968	T	G	ENSG00000186094	AGBL4	Body mass index adjusted for smoking	GIANT	28443625	Mixed	2017	-0.0172	0.0037	4.294e-06	185656	0	185656	79	IVNT	GIANT_BMI-adjusted-Smoking_Mixed_2017
rs2153324	chr1:49239968	T	G	ENSG00000186094	AGBL4	Body mass index in non-smokers	GIANT	28443625	Mixed	2017	-0.0193	0.0043	8.829e-06	147549	0	147549	79	IVNT	GIANT_BMI-Non-smokers_Mixed_2017
rs7520784	chr1:49240957	A	G	ENSG00000186094	AGBL4	Body mass index adjusted for physical activity	GIANT	28448500	Mixed	2017	0.0204	0.0045	4.61e-06	151464	0	151464	60	IVNT	GIANT_BMI-adjusted-PA_Mixed_2017
rs4926754	chr1:49242966	T	C	ENSG00000186094	AGBL4	Body mass index adjusted for physical activity	GIANT	28448500	Mixed	2017	0.0211	0.0045	2.08e-06	155188	0	155188	60	IVNT	GIANT_BMI-adjusted-PA_Mixed_2017
rs4926754	chr1:49242966	T	C	ENSG00000186094	AGBL4	Body mass index adjusted for smoking	GIANT	28443625	Mixed	2017	0.0177	0.0039	6.875e-06	186631	0	186631	79	IVNT	GIANT_BMI-adjusted-Smoking_Mixed_2017
rs4926755	chr1:49245205	A	T	ENSG00000186094	AGBL4	Body mass index adjusted for physical activity	GIANT	28448500	Mixed	2017	-0.0206	0.0044	2.72e-06	155054	0	155054	60	IVNT	GIANT_BMI-adjusted-PA_Mixed_2017
rs4926755	chr1:49245205	A	T	ENSG00000186094	AGBL4	Body mass index adjusted for smoking	GIANT	28443625	Mixed	2017	-0.0186	0.004	3.543e-06	185748	0	185748	79	IVNT	GIANT_BMI-adjusted-Smoking_Mixed_2017
rs6689121	chr1:49246977	T	C	ENSG00000186094	AGBL4	Body mass index adjusted for physical activity	GIANT	28448500	European	2017	-0.0229	0.005	5.05e-06	141687	0	141687	57	IVNT	GIANT_BMI-adjusted-PA_EUR_2017
rs6689121	chr1:49246977	T	C	ENSG00000186094	AGBL4	Body mass index adjusted for physical activity	GIANT	28448500	Mixed	2017	-0.0227	0.0048	2.13e-06	155143	0	155143	60	IVNT	GIANT_BMI-adjusted-PA_Mixed_2017
rs6689121	chr1:49246977	T	C	ENSG00000186094	AGBL4	Body mass index adjusted for smoking	GIANT	28443625	Mixed	2017	-0.0204	0.0044	2.825e-06	185839	0	185839	79	IVNT	GIANT_BMI-adjusted-Smoking_Mixed_2017
rs4926757	chr1:49249604	A	G	ENSG00000186094	AGBL4	Body mass index adjusted for physical activity	GIANT	28448500	Mixed	2017	0.0202	0.0045	7.28e-06	151539	0	151539	60	IVNT	GIANT_BMI-adjusted-PA_Mixed_2017
rs1934405	chr1:49250039	A	G	ENSG00000186094	AGBL4	Body mass index adjusted for physical activity	GIANT	28448500	Mixed	2017	0.0229	0.0048	2.06e-06	151552	0	151552	60	IVNT	GIANT_BMI-adjusted-PA_Mixed_2017
rs1934405	chr1:49250039	A	G	ENSG00000186094	AGBL4	Body mass index adjusted for smoking	GIANT	28443625	Mixed	2017	0.0211	0.0043	1.068e-06	185901	0	185901	79	IVNT	GIANT_BMI-adjusted-Smoking_Mixed_2017
rs1934405	chr1:49250039	A	G	ENSG00000186094	AGBL4	Body mass index in non-smokers	GIANT	28443625	Mixed	2017	0.0228	0.0048	2.403e-06	147578	0	147578	79	IVNT	GIANT_BMI-Non-smokers_Mixed_2017
rs4926759	chr1:49252456	T	C	ENSG00000186094	AGBL4	Body mass index adjusted for physical activity	GIANT	28448500	Mixed	2017	-0.0201	0.0043	2.39e-06	151510	0	151510	60	IVNT	GIANT_BMI-adjusted-PA_Mixed_2017
rs4926759	chr1:49252456	T	C	ENSG00000186094	AGBL4	Body mass index adjusted for smoking	GIANT	28443625	Mixed	2017	-0.0176	0.0037	2.549e-06	186582	0	186582	79	IVNT	GIANT_BMI-adjusted-Smoking_Mixed_2017
rs4926759	chr1:49252456	T	C	ENSG00000186094	AGBL4	Body mass index in non-smokers	GIANT	28443625	Mixed	2017	-0.0194	0.0043	7.231e-06	148043	0	148043	79	IVNT	GIANT_BMI-Non-smokers_Mixed_2017
rs12080598	chr1:49252876	C	G	ENSG00000186094	AGBL4	Body mass index adjusted for smoking	GIANT	28443625	Mixed	2017	0.018	0.0037	1.485e-06	185882	0	185882	79	IVNT	GIANT_BMI-adjusted-Smoking_Mixed_2017
rs12080598	chr1:49252876	C	G	ENSG00000186094	AGBL4	Body mass index in non-smokers	GIANT	28443625	Mixed	2017	0.0198	0.0043	4.747e-06	147581	0	147581	79	IVNT	GIANT_BMI-Non-smokers_Mixed_2017
rs11205542	chr1:49262542	A	G	ENSG00000186094	AGBL4	Body mass index adjusted for smoking	GIANT	28443625	Mixed	2017	0.017	0.0037	5.597e-06	186546	0	186546	79	IVNT	GIANT_BMI-adjusted-Smoking_Mixed_2017
rs1934368	chr1:49274047	T	C	ENSG00000186094	AGBL4	Body mass index adjusted for physical activity	GIANT	28448500	European	2017	-0.0223	0.0049	5.85e-06	141412	0	141412	57	IVNT	GIANT_BMI-adjusted-PA_EUR_2017
rs1934368	chr1:49274047	T	C	ENSG00000186094	AGBL4	Body mass index adjusted for physical activity	GIANT	28448500	Mixed	2017	-0.0223	0.0047	2e-06	154868	0	154868	60	IVNT	GIANT_BMI-adjusted-PA_Mixed_2017
rs1934368	chr1:49274047	T	C	ENSG00000186094	AGBL4	Body mass index adjusted for smoking	GIANT	28443625	Mixed	2017	-0.0195	0.0043	4.602e-06	185457	0	185457	79	IVNT	GIANT_BMI-adjusted-Smoking_Mixed_2017
rs12032567	chr1:49277583	A	G	ENSG00000186094	AGBL4	Body mass index adjusted for physical activity	GIANT	28448500	European	2017	-0.0208	0.0045	3.9e-06	138127	0	138127	57	IVNT	GIANT_BMI-adjusted-PA_EUR_2017
rs12032567	chr1:49277583	A	G	ENSG00000186094	AGBL4	Body mass index adjusted for physical activity	GIANT	28448500	Mixed	2017	-0.0223	0.0043	1.82e-07	151583	0	151583	60	IVNT	GIANT_BMI-adjusted-PA_Mixed_2017
rs12032567	chr1:49277583	A	G	ENSG00000186094	AGBL4	Body mass index adjusted for smoking	GIANT	28443625	Mixed	2017	-0.0171	0.0037	4.773e-06	185887	0	185887	79	IVNT	GIANT_BMI-adjusted-Smoking_Mixed_2017
rs12037154	chr1:49287234	T	G	ENSG00000186094	AGBL4	Body mass index adjusted for smoking	GIANT	28443625	Mixed	2017	-0.0188	0.0038	8.738e-07	185738	0	185738	79	IVNT	GIANT_BMI-adjusted-Smoking_Mixed_2017
rs12037154	chr1:49287234	T	G	ENSG00000186094	AGBL4	Body mass index in non-smokers	GIANT	28443625	Mixed	2017	-0.0196	0.0043	6.655e-06	147481	0	147481	79	IVNT	GIANT_BMI-Non-smokers_Mixed_2017
rs7533353	chr1:49288406	T	C	ENSG00000186094	AGBL4	Body mass index adjusted for physical activity	GIANT	28448500	Mixed	2017	0.0191	0.0043	9.47e-06	155181	0	155181	60	IVNT	GIANT_BMI-adjusted-PA_Mixed_2017
rs11205551	chr1:49292234	T	G	ENSG00000186094	AGBL4	Body mass index adjusted for physical activity	GIANT	28448500	Mixed	2017	0.0191	0.0043	9.34e-06	155198	0	155198	60	IVNT	GIANT_BMI-adjusted-PA_Mixed_2017
rs4926764	chr1:49292768	A	T	ENSG00000186094	AGBL4	Body mass index adjusted for physical activity	GIANT	28448500	Mixed	2017	-0.02	0.0042	1.95e-06	155199	0	155199	60	IVNT	GIANT_BMI-adjusted-PA_Mixed_2017
rs4926764	chr1:49292768	A	T	ENSG00000186094	AGBL4	Body mass index adjusted for smoking	GIANT	28443625	Mixed	2017	-0.0179	0.0037	1.794e-06	185860	0	185860	79	IVNT	GIANT_BMI-adjusted-Smoking_Mixed_2017
rs12046594	chr1:49292932	A	T	ENSG00000186094	AGBL4	Body mass index adjusted for smoking	GIANT	28443625	Mixed	2017	-0.0169	0.0038	7.437e-06	185864	0	185864	79	IVNT	GIANT_BMI-adjusted-Smoking_Mixed_2017
rs4633320	chr1:49293024	A	G	ENSG00000186094	AGBL4	Body mass index adjusted for smoking	GIANT	28443625	Mixed	2017	0.0173	0.0039	9.459e-06	185872	0	185872	79	IVNT	GIANT_BMI-adjusted-Smoking_Mixed_2017
rs1934401	chr1:49296228	T	G	ENSG00000186094	AGBL4	Body mass index adjusted for physical activity	GIANT	28448500	Mixed	2017	0.0204	0.0042	1.32e-06	155208	0	155208	60	IVNT	GIANT_BMI-adjusted-PA_Mixed_2017
rs1934401	chr1:49296228	T	G	ENSG00000186094	AGBL4	Body mass index adjusted for smoking	GIANT	28443625	Mixed	2017	0.0179	0.0037	1.714e-06	186637	0	186637	79	IVNT	GIANT_BMI-adjusted-Smoking_Mixed_2017
rs1934401	chr1:49296228	T	G	ENSG00000186094	AGBL4	Body mass index in non-smokers	GIANT	28443625	Mixed	2017	0.0196	0.0043	4.146e-06	148103	0	148103	79	IVNT	GIANT_BMI-Non-smokers_Mixed_2017
rs1934404	chr1:49297493	A	T	ENSG00000186094	AGBL4	Body mass index adjusted for smoking in females	GIANT	28443625	Mixed	2017	0.0266	0.006	8.303e-06	108566	0	108566	73	IVNT	GIANT_BMI-adjusted-Smoking-F_Mixed_2017
rs1934404	chr1:49297493	A	T	ENSG00000186094	AGBL4	Body mass index adjusted for smoking	GIANT	28443625	Mixed	2017	0.0209	0.0046	5.921e-06	185763	0	185763	79	IVNT	GIANT_BMI-adjusted-Smoking_Mixed_2017
rs6673743	chr1:49299278	C	G	ENSG00000186094	AGBL4	Body mass index adjusted for physical activity	GIANT	28448500	Mixed	2017	-0.0204	0.0042	1.41e-06	155199	0	155199	60	IVNT	GIANT_BMI-adjusted-PA_Mixed_2017
rs6673743	chr1:49299278	C	G	ENSG00000186094	AGBL4	Body mass index adjusted for smoking	GIANT	28443625	Mixed	2017	-0.0191	0.0038	3.914e-07	185865	0	185865	79	IVNT	GIANT_BMI-adjusted-Smoking_Mixed_2017
rs6673743	chr1:49299278	C	G	ENSG00000186094	AGBL4	Body mass index in non-smokers	GIANT	28443625	Mixed	2017	-0.0201	0.0044	4.204e-06	147574	0	147574	79	IVNT	GIANT_BMI-Non-smokers_Mixed_2017
rs6703833	chr1:49332724	A	C	ENSG00000186094	AGBL4	Body mass index adjusted for smoking	GIANT	28443625	Mixed	2017	0.0181	0.0038	1.497e-06	186658	0	186658	79	IVNT	GIANT_BMI-adjusted-Smoking_Mixed_2017
rs6703833	chr1:49332724	A	C	ENSG00000186094	AGBL4	Body mass index in non-smokers	GIANT	28443625	Mixed	2017	0.0195	0.0044	7.978e-06	148114	0	148114	79	IVNT	GIANT_BMI-Non-smokers_Mixed_2017
rs5017079	chr1:49336456	T	C	ENSG00000186094	AGBL4	Body mass index adjusted for physical activity	GIANT	28448500	European	2017	0.0239	0.0054	8.84e-06	138121	0	138121	57	IVNT	GIANT_BMI-adjusted-PA_EUR_2017
rs5017079	chr1:49336456	T	C	ENSG00000186094	AGBL4	Body mass index adjusted for physical activity	GIANT	28448500	Mixed	2017	0.0238	0.0051	2.88e-06	151577	0	151577	60	IVNT	GIANT_BMI-adjusted-PA_Mixed_2017
rs5017079	chr1:49336456	T	C	ENSG00000186094	AGBL4	Body mass index adjusted for smoking	GIANT	28443625	Mixed	2017	0.0213	0.0046	3.766e-06	186465	0	186465	79	IVNT	GIANT_BMI-adjusted-Smoking_Mixed_2017
rs11205564	chr1:49338008	A	T	ENSG00000186094	AGBL4	Body mass index adjusted for smoking	GIANT	28443625	Mixed	2017	0.0208	0.0046	6.182e-06	185889	0	185889	79	IVNT	GIANT_BMI-adjusted-Smoking_Mixed_2017
rs12029376	chr1:49339108	T	G	ENSG00000186094	AGBL4	Body mass index adjusted for smoking	GIANT	28443625	Mixed	2017	-0.0185	0.0038	9.634e-07	185862	0	185862	79	IVNT	GIANT_BMI-adjusted-Smoking_Mixed_2017
rs12029376	chr1:49339108	T	G	ENSG00000186094	AGBL4	Body mass index in non-smokers	GIANT	28443625	Mixed	2017	-0.0197	0.0044	6.764e-06	147571	0	147571	79	IVNT	GIANT_BMI-Non-smokers_Mixed_2017
rs12409707	chr1:49340980	T	C	ENSG00000186094	AGBL4	Body mass index adjusted for physical activity	GIANT	28448500	Mixed	2017	0.0192	0.0043	7.44e-06	155208	0	155208	60	IVNT	GIANT_BMI-adjusted-PA_Mixed_2017
rs12142688	chr1:49342053	T	C	ENSG00000186094	AGBL4	Body mass index adjusted for smoking in females	GIANT	28443625	Mixed	2017	0.0263	0.006	9.991e-06	108659	0	108659	73	IVNT	GIANT_BMI-adjusted-Smoking-F_Mixed_2017
rs12142688	chr1:49342053	T	C	ENSG00000186094	AGBL4	Body mass index adjusted for smoking	GIANT	28443625	Mixed	2017	0.0218	0.0046	2.227e-06	185857	0	185857	79	IVNT	GIANT_BMI-adjusted-Smoking_Mixed_2017
rs12410131	chr1:49342416	C	G	ENSG00000186094	AGBL4	Body mass index adjusted for physical activity	GIANT	28448500	Mixed	2017	-0.0193	0.0043	6.94e-06	155207	0	155207	60	IVNT	GIANT_BMI-adjusted-PA_Mixed_2017
rs12038240	chr1:49344711	T	C	ENSG00000186094	AGBL4	Body mass index adjusted for physical activity	GIANT	28448500	Mixed	2017	0.02	0.0042	2.36e-06	155208	0	155208	60	IVNT	GIANT_BMI-adjusted-PA_Mixed_2017
rs12038240	chr1:49344711	T	C	ENSG00000186094	AGBL4	Body mass index adjusted for smoking	GIANT	28443625	Mixed	2017	0.0184	0.0038	1.078e-06	185899	0	185899	79	IVNT	GIANT_BMI-adjusted-Smoking_Mixed_2017
rs12038240	chr1:49344711	T	C	ENSG00000186094	AGBL4	Body mass index in non-smokers	GIANT	28443625	Mixed	2017	0.0199	0.0044	4.951e-06	147594	0	147594	79	IVNT	GIANT_BMI-Non-smokers_Mixed_2017
rs12401557	chr1:49346588	A	C	ENSG00000186094	AGBL4	Body mass index adjusted for physical activity	GIANT	28448500	Mixed	2017	-0.02	0.0042	2.36e-06	155208	0	155208	60	IVNT	GIANT_BMI-adjusted-PA_Mixed_2017
rs12401557	chr1:49346588	A	C	ENSG00000186094	AGBL4	Body mass index adjusted for smoking	GIANT	28443625	Mixed	2017	-0.0184	0.0038	1.094e-06	185899	0	185899	79	IVNT	GIANT_BMI-adjusted-Smoking_Mixed_2017
rs12401557	chr1:49346588	A	C	ENSG00000186094	AGBL4	Body mass index in non-smokers	GIANT	28443625	Mixed	2017	-0.0199	0.0044	5.102e-06	147594	0	147594	79	IVNT	GIANT_BMI-Non-smokers_Mixed_2017
rs11205566	chr1:49347390	A	G	ENSG00000186094	AGBL4	Body mass index adjusted for physical activity	GIANT	28448500	Mixed	2017	0.0214	0.0043	6.05e-07	151604	0	151604	60	IVNT	GIANT_BMI-adjusted-PA_Mixed_2017
rs11205566	chr1:49347390	A	G	ENSG00000186094	AGBL4	Body mass index adjusted for smoking	GIANT	28443625	Mixed	2017	0.0192	0.0041	2.627e-06	163031	0	163031	79	IVNT	GIANT_BMI-adjusted-Smoking_Mixed_2017
rs11205566	chr1:49347390	A	G	ENSG00000186094	AGBL4	Body mass index in non-smokers	GIANT	28443625	Mixed	2017	0.0208	0.0047	9.139e-06	127373	0	127373	79	IVNT	GIANT_BMI-Non-smokers_Mixed_2017
rs4472794	chr1:49348344	A	G	ENSG00000186094	AGBL4	Body mass index adjusted for physical activity	GIANT	28448500	European	2017	-0.0235	0.0047	6.05e-07	138132	0	138132	57	IVNT	GIANT_BMI-adjusted-PA_EUR_2017
rs4472794	chr1:49348344	A	G	ENSG00000186094	AGBL4	Body mass index adjusted for physical activity	GIANT	28448500	Mixed	2017	-0.0233	0.0044	1.55e-07	151588	0	151588	60	IVNT	GIANT_BMI-adjusted-PA_Mixed_2017
rs1343428	chr1:49351061	T	G	ENSG00000186094	AGBL4	Body mass index adjusted for physical activity	GIANT	28448500	Mixed	2017	0.0204	0.0044	3.22e-06	155204	0	155204	60	IVNT	GIANT_BMI-adjusted-PA_Mixed_2017
rs1343428	chr1:49351061	T	G	ENSG00000186094	AGBL4	Body mass index adjusted for smoking	GIANT	28443625	European	2017	0.0189	0.0042	7.717e-06	163855	0	163855	73	IVNT	GIANT_BMI-adjusted-Smoking_EUR_2017
rs1343428	chr1:49351061	T	G	ENSG00000186094	AGBL4	Body mass index adjusted for smoking	GIANT	28443625	Mixed	2017	0.0184	0.0039	2.331e-06	185869	0	185869	79	IVNT	GIANT_BMI-adjusted-Smoking_Mixed_2017
rs4285747	chr1:49352177	T	C	ENSG00000186094	AGBL4	Body mass index adjusted for physical activity	GIANT	28448500	Mixed	2017	-0.0188	0.0042	8.44e-06	155163	0	155163	60	IVNT	GIANT_BMI-adjusted-PA_Mixed_2017
rs4285747	chr1:49352177	T	C	ENSG00000186094	AGBL4	Body mass index adjusted for smoking	GIANT	28443625	Mixed	2017	-0.0182	0.0038	2.044e-06	186423	0	186423	79	IVNT	GIANT_BMI-adjusted-Smoking_Mixed_2017
rs4285747	chr1:49352177	T	C	ENSG00000186094	AGBL4	Body mass index in non-smokers	GIANT	28443625	Mixed	2017	-0.0197	0.0044	6.334e-06	147968	0	147968	79	IVNT	GIANT_BMI-Non-smokers_Mixed_2017
rs12023014	chr1:49352725	T	C	ENSG00000186094	AGBL4	Body mass index adjusted for physical activity	GIANT	28448500	Mixed	2017	-0.0187	0.0042	9.47e-06	155174	0	155174	60	IVNT	GIANT_BMI-adjusted-PA_Mixed_2017
rs12023014	chr1:49352725	T	C	ENSG00000186094	AGBL4	Body mass index adjusted for smoking	GIANT	28443625	Mixed	2017	-0.0187	0.0038	1.08e-06	185649	0	185649	79	IVNT	GIANT_BMI-adjusted-Smoking_Mixed_2017
rs12023014	chr1:49352725	T	C	ENSG00000186094	AGBL4	Body mass index in non-smokers	GIANT	28443625	Mixed	2017	-0.0198	0.0044	5.42e-06	147442	0	147442	79	IVNT	GIANT_BMI-Non-smokers_Mixed_2017
rs4244634	chr1:49353376	A	G	ENSG00000186094	AGBL4	Body mass index adjusted for physical activity	GIANT	28448500	Mixed	2017	-0.0211	0.0042	6.84e-07	155192	0	155192	60	IVNT	GIANT_BMI-adjusted-PA_Mixed_2017
rs4244634	chr1:49353376	A	G	ENSG00000186094	AGBL4	Body mass index adjusted for smoking	GIANT	28443625	Mixed	2017	-0.02	0.0038	2.171e-07	185845	0	185845	79	IVNT	GIANT_BMI-adjusted-Smoking_Mixed_2017
rs4244634	chr1:49353376	A	G	ENSG00000186094	AGBL4	Body mass index in non-smokers	GIANT	28443625	Mixed	2017	-0.0209	0.0044	1.612e-06	147563	0	147563	79	IVNT	GIANT_BMI-Non-smokers_Mixed_2017
rs7538754	chr1:49353863	C	G	ENSG00000186094	AGBL4	Body mass index adjusted for physical activity	GIANT	28448500	Mixed	2017	-0.0208	0.0042	1.03e-06	155192	0	155192	60	IVNT	GIANT_BMI-adjusted-PA_Mixed_2017
rs7538754	chr1:49353863	C	G	ENSG00000186094	AGBL4	Body mass index adjusted for smoking	GIANT	28443625	Mixed	2017	-0.0192	0.0038	5.459e-07	185858	0	185858	79	IVNT	GIANT_BMI-adjusted-Smoking_Mixed_2017
rs7538754	chr1:49353863	C	G	ENSG00000186094	AGBL4	Body mass index in non-smokers	GIANT	28443625	Mixed	2017	-0.0204	0.0044	2.899e-06	147572	0	147572	79	IVNT	GIANT_BMI-Non-smokers_Mixed_2017
rs1123183	chr1:49354294	A	C	ENSG00000186094	AGBL4	Body mass index adjusted for physical activity	GIANT	28448500	Mixed	2017	0.0194	0.0042	4.72e-06	155192	0	155192	60	IVNT	GIANT_BMI-adjusted-PA_Mixed_2017
rs1123183	chr1:49354294	A	C	ENSG00000186094	AGBL4	Body mass index adjusted for smoking	GIANT	28443625	Mixed	2017	0.0193	0.0038	4.755e-07	185857	0	185857	79	IVNT	GIANT_BMI-adjusted-Smoking_Mixed_2017
rs1123183	chr1:49354294	A	C	ENSG00000186094	AGBL4	Body mass index in non-smokers	GIANT	28443625	Mixed	2017	0.0204	0.0044	2.85e-06	147571	0	147571	79	IVNT	GIANT_BMI-Non-smokers_Mixed_2017
rs4926771	chr1:49354711	A	G	ENSG00000186094	AGBL4	Body mass index adjusted for physical activity	GIANT	28448500	Mixed	2017	-0.02	0.0042	2.39e-06	155095	0	155095	60	IVNT	GIANT_BMI-adjusted-PA_Mixed_2017
rs4926771	chr1:49354711	A	G	ENSG00000186094	AGBL4	Body mass index adjusted for smoking	GIANT	28443625	Mixed	2017	-0.019	0.0038	7.69e-07	185580	0	185580	79	IVNT	GIANT_BMI-adjusted-Smoking_Mixed_2017
rs4926771	chr1:49354711	A	G	ENSG00000186094	AGBL4	Body mass index in non-smokers	GIANT	28443625	Mixed	2017	-0.0204	0.0044	2.849e-06	147377	0	147377	79	IVNT	GIANT_BMI-Non-smokers_Mixed_2017
rs12027124	chr1:49356849	T	C	ENSG00000186094	AGBL4	Body mass index adjusted for physical activity	GIANT	28448500	Mixed	2017	-0.0193	0.0042	5.28e-06	155191	0	155191	60	IVNT	GIANT_BMI-adjusted-PA_Mixed_2017
rs12027124	chr1:49356849	T	C	ENSG00000186094	AGBL4	Body mass index adjusted for smoking	GIANT	28443625	Mixed	2017	-0.0193	0.0038	4.928e-07	185859	0	185859	79	IVNT	GIANT_BMI-adjusted-Smoking_Mixed_2017
rs12027124	chr1:49356849	T	C	ENSG00000186094	AGBL4	Body mass index in non-smokers	GIANT	28443625	Mixed	2017	-0.0204	0.0044	2.899e-06	147573	0	147573	79	IVNT	GIANT_BMI-Non-smokers_Mixed_2017
rs12022537	chr1:49356984	T	C	ENSG00000186094	AGBL4	Body mass index adjusted for smoking	GIANT	28443625	Mixed	2017	-0.0183	0.0041	7.259e-06	169834	0	169834	79	IVNT	GIANT_BMI-adjusted-Smoking_Mixed_2017
rs3127562	chr1:49358883	A	C	ENSG00000186094	AGBL4	Body mass index adjusted for physical activity	GIANT	28448500	Mixed	2017	-0.0205	0.0044	2.89e-06	155194	0	155194	60	IVNT	GIANT_BMI-adjusted-PA_Mixed_2017
rs3127562	chr1:49358883	A	C	ENSG00000186094	AGBL4	Body mass index adjusted for smoking	GIANT	28443625	European	2017	-0.0189	0.0042	7.717e-06	163853	0	163853	73	IVNT	GIANT_BMI-adjusted-Smoking_EUR_2017
rs3127562	chr1:49358883	A	C	ENSG00000186094	AGBL4	Body mass index adjusted for smoking	GIANT	28443625	Mixed	2017	-0.0183	0.0039	2.637e-06	185867	0	185867	79	IVNT	GIANT_BMI-adjusted-Smoking_Mixed_2017
rs7512366	chr1:49359436	A	G	ENSG00000186094	AGBL4	Body mass index adjusted for physical activity	GIANT	28448500	Mixed	2017	-0.021	0.0042	7.72e-07	155191	0	155191	60	IVNT	GIANT_BMI-adjusted-PA_Mixed_2017
rs7512366	chr1:49359436	A	G	ENSG00000186094	AGBL4	Body mass index adjusted for smoking	GIANT	28443625	European	2017	-0.0182	0.0041	9.257e-06	163849	0	163849	73	IVNT	GIANT_BMI-adjusted-Smoking_EUR_2017
rs7512366	chr1:49359436	A	G	ENSG00000186094	AGBL4	Body mass index adjusted for smoking	GIANT	28443625	Mixed	2017	-0.0202	0.0038	1.629e-07	185863	0	185863	79	IVNT	GIANT_BMI-adjusted-Smoking_Mixed_2017
rs7512366	chr1:49359436	A	G	ENSG00000186094	AGBL4	Body mass index in non-smokers	GIANT	28443625	Mixed	2017	-0.0211	0.0044	1.296e-06	147575	0	147575	79	IVNT	GIANT_BMI-Non-smokers_Mixed_2017
rs3121522	chr1:49359873	A	T	ENSG00000186094	AGBL4	Body mass index adjusted for physical activity	GIANT	28448500	Mixed	2017	-0.021	0.0044	1.6e-06	155185	0	155185	60	IVNT	GIANT_BMI-adjusted-PA_Mixed_2017
rs3121522	chr1:49359873	A	T	ENSG00000186094	AGBL4	Body mass index adjusted for smoking	GIANT	28443625	European	2017	-0.019	0.0043	9.642e-06	163242	0	163242	73	IVNT	GIANT_BMI-adjusted-Smoking_EUR_2017
rs3121522	chr1:49359873	A	T	ENSG00000186094	AGBL4	Body mass index adjusted for smoking	GIANT	28443625	Mixed	2017	-0.0186	0.004	2.929e-06	185256	0	185256	79	IVNT	GIANT_BMI-adjusted-Smoking_Mixed_2017
rs3121522	chr1:49359873	A	T	ENSG00000186094	AGBL4	Body mass index in non-smokers	GIANT	28443625	Mixed	2017	-0.0201	0.0045	7.562e-06	147188	0	147188	79	IVNT	GIANT_BMI-Non-smokers_Mixed_2017
rs11205567	chr1:49359964	A	T	ENSG00000186094	AGBL4	Body mass index adjusted for physical activity	GIANT	28448500	Mixed	2017	-0.0206	0.0042	1.21e-06	155191	0	155191	60	IVNT	GIANT_BMI-adjusted-PA_Mixed_2017
rs11205567	chr1:49359964	A	T	ENSG00000186094	AGBL4	Body mass index adjusted for smoking	GIANT	28443625	European	2017	-0.0182	0.0041	9.206e-06	163850	0	163850	73	IVNT	GIANT_BMI-adjusted-Smoking_EUR_2017
rs11205567	chr1:49359964	A	T	ENSG00000186094	AGBL4	Body mass index adjusted for smoking	GIANT	28443625	Mixed	2017	-0.0196	0.0038	3.498e-07	185864	0	185864	79	IVNT	GIANT_BMI-adjusted-Smoking_Mixed_2017
rs11205567	chr1:49359964	A	T	ENSG00000186094	AGBL4	Body mass index in non-smokers	GIANT	28443625	Mixed	2017	-0.0207	0.0044	1.968e-06	147576	0	147576	79	IVNT	GIANT_BMI-Non-smokers_Mixed_2017
rs12043418	chr1:49360620	T	C	ENSG00000186094	AGBL4	Body mass index adjusted for physical activity	GIANT	28448500	Mixed	2017	0.02	0.0042	2.28e-06	155179	0	155179	60	IVNT	GIANT_BMI-adjusted-PA_Mixed_2017
rs12043418	chr1:49360620	T	C	ENSG00000186094	AGBL4	Body mass index adjusted for smoking	GIANT	28443625	European	2017	0.0183	0.0041	8.492e-06	163654	0	163654	73	IVNT	GIANT_BMI-adjusted-Smoking_EUR_2017
rs12043418	chr1:49360620	T	C	ENSG00000186094	AGBL4	Body mass index adjusted for smoking	GIANT	28443625	Mixed	2017	0.0189	0.0038	8.698e-07	185668	0	185668	79	IVNT	GIANT_BMI-adjusted-Smoking_Mixed_2017
rs12043418	chr1:49360620	T	C	ENSG00000186094	AGBL4	Body mass index in non-smokers	GIANT	28443625	Mixed	2017	0.02	0.0044	4.15e-06	147564	0	147564	79	IVNT	GIANT_BMI-Non-smokers_Mixed_2017
rs2298200	chr1:49361400	T	C	ENSG00000186094	AGBL4	Body mass index adjusted for physical activity	GIANT	28448500	European	2017	0.0226	0.0049	3.57e-06	180411	0	180411	57	IVNT	GIANT_BMI-adjusted-PA_EUR_2017
rs2298200	chr1:49361400	T	C	ENSG00000186094	AGBL4	Body mass index ajusted for physical activity in females	GIANT	28448500	Mixed	2017	0.0303	0.0059	2.82e-07	115946	0	115946	53	IVNT	GIANT_BMI-adjusted-PA-F_Mixed_2017
rs2298200	chr1:49361400	T	C	ENSG00000186094	AGBL4	Body mass index adjusted for physical activity	GIANT	28448500	Mixed	2017	0.0231	0.0046	5.03e-07	200440	0	200440	60	IVNT	GIANT_BMI-adjusted-PA_Mixed_2017
rs2298200	chr1:49361400	T	C	ENSG00000186094	AGBL4	Body mass index adjusted for smoking	GIANT	28443625	European	2017	0.0214	0.0044	1.397e-06	209348	0	209348	73	IVNT	GIANT_BMI-adjusted-Smoking_EUR_2017
rs2298200	chr1:49361400	T	C	ENSG00000186094	AGBL4	Body mass index adjusted for smoking in females	GIANT	28443625	Mixed	2017	0.031	0.0055	2.087e-08	137551	0	137551	73	IVNT	GIANT_BMI-adjusted-Smoking-F_Mixed_2017
rs2298200	chr1:49361400	T	C	ENSG00000186094	AGBL4	Body mass index adjusted for smoking	GIANT	28443625	Mixed	2017	0.0229	0.0042	3.501e-08	239584	0	239584	79	IVNT	GIANT_BMI-adjusted-Smoking_Mixed_2017
rs2298200	chr1:49361400	T	C	ENSG00000186094	AGBL4	Body mass index in females	GIANT	25673413	Mixed	2015	0.0229	0.0051	8.282e-06	171958	0	171958	107	IVNT	GIANT_BMI-F_Mixed_2015
rs2298200	chr1:49361400	T	C	ENSG00000186094	AGBL4	Body mass index	GIANT	25673413	Mixed	2015	0.0181	0.0038	2.465e-06	339199	0	339199	125	IVNT	GIANT_BMI_Mixed_2015
rs2298200	chr1:49361400	T	C	ENSG00000186094	AGBL4	Body mass index in female non-smokers	GIANT	28443625	Mixed	2017	0.03	0.0062	1.475e-06	111801	0	111801	73	IVNT	GIANT_BMI-Non-smokers-F_Mixed_2017
rs2298200	chr1:49361400	T	C	ENSG00000186094	AGBL4	Body mass index in non-smokers	GIANT	28443625	Mixed	2017	0.0238	0.0048	5.849e-07	189446	0	189446	79	IVNT	GIANT_BMI-Non-smokers_Mixed_2017
rs2298201	chr1:49361441	T	G	ENSG00000186094	AGBL4	Body mass index adjusted for physical activity	GIANT	28448500	Mixed	2017	0.0209	0.0042	8.39e-07	155189	0	155189	60	IVNT	GIANT_BMI-adjusted-PA_Mixed_2017
rs2298201	chr1:49361441	T	G	ENSG00000186094	AGBL4	Body mass index adjusted for smoking	GIANT	28443625	Mixed	2017	0.0201	0.0038	1.844e-07	185862	0	185862	79	IVNT	GIANT_BMI-adjusted-Smoking_Mixed_2017
rs2298201	chr1:49361441	T	G	ENSG00000186094	AGBL4	Body mass index in non-smokers	GIANT	28443625	Mixed	2017	0.021	0.0044	1.58e-06	147573	0	147573	79	IVNT	GIANT_BMI-Non-smokers_Mixed_2017
rs1833020	chr1:49363148	A	T	ENSG00000186094	AGBL4	Body mass index adjusted for physical activity	GIANT	28448500	Mixed	2017	-0.0208	0.0042	9.46e-07	155190	0	155190	60	IVNT	GIANT_BMI-adjusted-PA_Mixed_2017
rs1833020	chr1:49363148	A	T	ENSG00000186094	AGBL4	Body mass index adjusted for smoking	GIANT	28443625	European	2017	-0.0182	0.0041	9.562e-06	163850	0	163850	73	IVNT	GIANT_BMI-adjusted-Smoking_EUR_2017
rs1833020	chr1:49363148	A	T	ENSG00000186094	AGBL4	Body mass index adjusted for smoking	GIANT	28443625	Mixed	2017	-0.0202	0.0038	1.449e-07	185864	0	185864	79	IVNT	GIANT_BMI-adjusted-Smoking_Mixed_2017
rs1833020	chr1:49363148	A	T	ENSG00000186094	AGBL4	Body mass index in non-smokers	GIANT	28443625	Mixed	2017	-0.0211	0.0044	1.415e-06	147575	0	147575	79	IVNT	GIANT_BMI-Non-smokers_Mixed_2017
rs12047401	chr1:49364360	T	G	ENSG00000186094	AGBL4	Body mass index adjusted for physical activity	GIANT	28448500	Mixed	2017	0.0208	0.0042	9.31e-07	155189	0	155189	60	IVNT	GIANT_BMI-adjusted-PA_Mixed_2017
rs12047401	chr1:49364360	T	G	ENSG00000186094	AGBL4	Body mass index adjusted for smoking	GIANT	28443625	Mixed	2017	0.0201	0.0038	1.813e-07	185855	0	185855	79	IVNT	GIANT_BMI-adjusted-Smoking_Mixed_2017
rs12047401	chr1:49364360	T	G	ENSG00000186094	AGBL4	Body mass index in non-smokers	GIANT	28443625	Mixed	2017	0.021	0.0044	1.46e-06	147568	0	147568	79	IVNT	GIANT_BMI-Non-smokers_Mixed_2017
rs7546573	chr1:49364791	A	T	ENSG00000186094	AGBL4	Body mass index adjusted for physical activity	GIANT	28448500	Mixed	2017	0.0193	0.0042	5.4e-06	155189	0	155189	60	IVNT	GIANT_BMI-adjusted-PA_Mixed_2017
rs7546573	chr1:49364791	A	T	ENSG00000186094	AGBL4	Body mass index adjusted for smoking	GIANT	28443625	Mixed	2017	0.0198	0.0038	2.518e-07	185863	0	185863	79	IVNT	GIANT_BMI-adjusted-Smoking_Mixed_2017
rs7546573	chr1:49364791	A	T	ENSG00000186094	AGBL4	Body mass index in non-smokers	GIANT	28443625	Mixed	2017	0.0206	0.0044	2.411e-06	147572	0	147572	79	IVNT	GIANT_BMI-Non-smokers_Mixed_2017
rs3121528	chr1:49364825	A	C	ENSG00000186094	AGBL4	Body mass index adjusted for physical activity	GIANT	28448500	Mixed	2017	-0.0201	0.0044	4.33e-06	155192	0	155192	60	IVNT	GIANT_BMI-adjusted-PA_Mixed_2017
rs3121528	chr1:49364825	A	C	ENSG00000186094	AGBL4	Body mass index adjusted for smoking	GIANT	28443625	European	2017	-0.0189	0.0042	7.447e-06	163863	0	163863	73	IVNT	GIANT_BMI-adjusted-Smoking_EUR_2017
rs3121528	chr1:49364825	A	C	ENSG00000186094	AGBL4	Body mass index adjusted for smoking	GIANT	28443625	Mixed	2017	-0.018	0.0039	3.867e-06	185877	0	185877	79	IVNT	GIANT_BMI-adjusted-Smoking_Mixed_2017
rs3127567	chr1:49366380	A	G	ENSG00000186094	AGBL4	Body mass index adjusted for physical activity	GIANT	28448500	Mixed	2017	-0.0202	0.0044	3.75e-06	155203	0	155203	60	IVNT	GIANT_BMI-adjusted-PA_Mixed_2017
rs3127567	chr1:49366380	A	G	ENSG00000186094	AGBL4	Body mass index adjusted for smoking	GIANT	28443625	European	2017	-0.0187	0.0042	9.625e-06	163869	0	163869	73	IVNT	GIANT_BMI-adjusted-Smoking_EUR_2017
rs3127567	chr1:49366380	A	G	ENSG00000186094	AGBL4	Body mass index adjusted for smoking	GIANT	28443625	Mixed	2017	-0.0177	0.0039	5.58e-06	185883	0	185883	79	IVNT	GIANT_BMI-adjusted-Smoking_Mixed_2017
rs3121532	chr1:49369206	A	C	ENSG00000186094	AGBL4	Body mass index adjusted for physical activity	GIANT	28448500	European	2017	-0.0233	0.0047	7.94e-07	138140	0	138140	57	IVNT	GIANT_BMI-adjusted-PA_EUR_2017
rs3121532	chr1:49369206	A	C	ENSG00000186094	AGBL4	Body mass index adjusted for physical activity	GIANT	28448500	Mixed	2017	-0.0228	0.0044	2.83e-07	151596	0	151596	60	IVNT	GIANT_BMI-adjusted-PA_Mixed_2017
rs5009449	chr1:49371194	A	G	ENSG00000186094	AGBL4	Body mass index adjusted for physical activity	GIANT	28448500	European	2017	-0.0205	0.0043	2.33e-06	141742	0	141742	57	IVNT	GIANT_BMI-adjusted-PA_EUR_2017
rs5009449	chr1:49371194	A	G	ENSG00000186094	AGBL4	Body mass index adjusted for physical activity	GIANT	28448500	Mixed	2017	-0.0212	0.0041	3.17e-07	155198	0	155198	60	IVNT	GIANT_BMI-adjusted-PA_Mixed_2017
rs5009449	chr1:49371194	A	G	ENSG00000186094	AGBL4	Body mass index adjusted for smoking	GIANT	28443625	European	2017	-0.0199	0.004	6.849e-07	164575	0	164575	73	IVNT	GIANT_BMI-adjusted-Smoking_EUR_2017
rs5009449	chr1:49371194	A	G	ENSG00000186094	AGBL4	Body mass index adjusted for smoking in females	GIANT	28443625	Mixed	2017	-0.025	0.0049	3.428e-07	108914	0	108914	73	IVNT	GIANT_BMI-adjusted-Smoking-F_Mixed_2017
rs5009449	chr1:49371194	A	G	ENSG00000186094	AGBL4	Body mass index adjusted for smoking	GIANT	28443625	Mixed	2017	-0.0211	0.0038	2.226e-08	186589	0	186589	79	IVNT	GIANT_BMI-adjusted-Smoking_Mixed_2017
rs5009449	chr1:49371194	A	G	ENSG00000186094	AGBL4	Body mass index	GIANT	25673413	European	2015	-0.0177	0.0038	3.195e-06	233983	0	233983	114	IVNT	GIANT_BMI_EUR_2015
rs5009449	chr1:49371194	A	G	ENSG00000186094	AGBL4	Body mass index	GIANT	25673413	Mixed	2015	-0.0178	0.0037	1.503e-06	236145	0	236145	125	IVNT	GIANT_BMI_Mixed_2015
rs5009449	chr1:49371194	A	G	ENSG00000186094	AGBL4	Body mass index in non-smokers	GIANT	28443625	European	2017	-0.0204	0.0046	8.77e-06	129533	0	129533	73	IVNT	GIANT_BMI-Non-smokers_EUR_2017
rs5009449	chr1:49371194	A	G	ENSG00000186094	AGBL4	Body mass index in non-smokers	GIANT	28443625	Mixed	2017	-0.0219	0.0043	3.309e-07	148067	0	148067	79	IVNT	GIANT_BMI-Non-smokers_Mixed_2017
rs1343424	chr1:49376820	T	C	ENSG00000186094	AGBL4	Body mass index in physically active females	GIANT	28448500	Mixed	2017	-0.0282	0.006	2.76e-06	87333	0	87333	53	IVNT	GIANT_BMI-Active-F_Mixed_2017
rs1343424	chr1:49376820	T	C	ENSG00000186094	AGBL4	Body mass index adjusted for physical activity	GIANT	28448500	European	2017	-0.0215	0.0045	1.47e-06	176804	0	176804	57	IVNT	GIANT_BMI-adjusted-PA_EUR_2017
rs1343424	chr1:49376820	T	C	ENSG00000186094	AGBL4	Body mass index ajusted for physical activity in females	GIANT	28448500	Mixed	2017	-0.0292	0.0055	9.54e-08	112739	0	112739	53	IVNT	GIANT_BMI-adjusted-PA-F_Mixed_2017
rs1343424	chr1:49376820	T	C	ENSG00000186094	AGBL4	Body mass index adjusted for physical activity	GIANT	28448500	Mixed	2017	-0.0219	0.0043	2.45e-07	195057	0	195057	60	IVNT	GIANT_BMI-adjusted-PA_Mixed_2017
rs1343424	chr1:49376820	T	C	ENSG00000186094	AGBL4	Body mass index adjusted for smoking	GIANT	28443625	European	2017	-0.0198	0.0043	5.386e-06	187350	0	187350	73	IVNT	GIANT_BMI-adjusted-Smoking_EUR_2017
rs1343424	chr1:49376820	T	C	ENSG00000186094	AGBL4	Body mass index adjusted for smoking in females	GIANT	28443625	Mixed	2017	-0.0297	0.0056	1.374e-07	113210	0	113210	73	IVNT	GIANT_BMI-adjusted-Smoking-F_Mixed_2017
rs1343424	chr1:49376820	T	C	ENSG00000186094	AGBL4	Body mass index adjusted for smoking	GIANT	28443625	Mixed	2017	-0.0208	0.0041	3.138e-07	215938	0	215938	79	IVNT	GIANT_BMI-adjusted-Smoking_Mixed_2017
rs1343424	chr1:49376820	T	C	ENSG00000186094	AGBL4	Body mass index	GIANT	25673413	European	2015	-0.0203	0.0036	2.28e-08	322056	0	322056	114	IVNT	GIANT_BMI_EUR_2015
rs1343424	chr1:49376820	T	C	ENSG00000186094	AGBL4	Body mass index in females	GIANT	25673413	Mixed	2015	-0.0243	0.0046	1.659e-07	171922	0	171922	107	IVNT	GIANT_BMI-F_Mixed_2015
rs1343424	chr1:49376820	T	C	ENSG00000186094	AGBL4	Body mass index	GIANT	25673413	Mixed	2015	-0.0209	0.0035	2.372e-09	339110	0	339110	125	IVNT	GIANT_BMI_Mixed_2015
rs1343424	chr1:49376820	T	C	ENSG00000186094	AGBL4	Body mass index in female non-smokers	GIANT	28443625	Mixed	2017	-0.0295	0.0064	4.569e-06	90314	0	90314	73	IVNT	GIANT_BMI-Non-smokers-F_Mixed_2017
rs1343424	chr1:49376820	T	C	ENSG00000186094	AGBL4	Body mass index in non-smokers	GIANT	28443625	Mixed	2017	-0.0216	0.0047	3.739e-06	167166	0	167166	79	IVNT	GIANT_BMI-Non-smokers_Mixed_2017
rs1343424	chr1:49376820	T	C	ENSG00000186094	AGBL4	Body mass index tails	GIANT	23563607	European	2013	-0.15	0.032	1.5e-06	13614	6739	6875	51	log OR	GIANT_BMI-Tails_EUR_2013
rs2355693	chr1:49378140	T	C	ENSG00000186094	AGBL4	Body mass index adjusted for physical activity	GIANT	28448500	European	2017	0.0235	0.005	2.68e-06	141747	0	141747	57	IVNT	GIANT_BMI-adjusted-PA_EUR_2017
rs2355693	chr1:49378140	T	C	ENSG00000186094	AGBL4	Body mass index adjusted for physical activity	GIANT	28448500	Mixed	2017	0.0213	0.0047	5.69e-06	155203	0	155203	60	IVNT	GIANT_BMI-adjusted-PA_Mixed_2017
rs2355693	chr1:49378140	T	C	ENSG00000186094	AGBL4	Body mass index adjusted for smoking	GIANT	28443625	European	2017	0.0241	0.0046	1.422e-07	163843	0	163843	73	IVNT	GIANT_BMI-adjusted-Smoking_EUR_2017
rs2355693	chr1:49378140	T	C	ENSG00000186094	AGBL4	Body mass index adjusted for smoking in females	GIANT	28443625	Mixed	2017	0.0293	0.0055	9.013e-08	108655	0	108655	73	IVNT	GIANT_BMI-adjusted-Smoking-F_Mixed_2017
rs2355693	chr1:49378140	T	C	ENSG00000186094	AGBL4	Body mass index adjusted for smoking	GIANT	28443625	Mixed	2017	0.0228	0.0043	8.956e-08	185857	0	185857	79	IVNT	GIANT_BMI-adjusted-Smoking_Mixed_2017
rs2355693	chr1:49378140	T	C	ENSG00000186094	AGBL4	Body mass index	GIANT	25673413	European	2015	0.0209	0.0044	2.034e-06	234015	0	234015	114	IVNT	GIANT_BMI_EUR_2015
rs2355693	chr1:49378140	T	C	ENSG00000186094	AGBL4	Body mass index	GIANT	25673413	Mixed	2015	0.0208	0.0043	1.317e-06	236177	0	236177	125	IVNT	GIANT_BMI_Mixed_2015
rs2355693	chr1:49378140	T	C	ENSG00000186094	AGBL4	Body mass index in non-smokers	GIANT	28443625	European	2017	0.0232	0.0052	9.72e-06	129016	0	129016	73	IVNT	GIANT_BMI-Non-smokers_EUR_2017
rs2355693	chr1:49378140	T	C	ENSG00000186094	AGBL4	Body mass index in female non-smokers	GIANT	28443625	Mixed	2017	0.0285	0.0061	2.841e-06	88616	0	88616	73	IVNT	GIANT_BMI-Non-smokers-F_Mixed_2017
rs2355693	chr1:49378140	T	C	ENSG00000186094	AGBL4	Body mass index in non-smokers	GIANT	28443625	Mixed	2017	0.0229	0.0048	1.512e-06	147550	0	147550	79	IVNT	GIANT_BMI-Non-smokers_Mixed_2017
rs2355693	chr1:49378140	T	C	ENSG00000186094	AGBL4	Body mass index tails	GIANT	23563607	European	2013	0.15	0.032	4.7e-06	13616	6741	6875	51	log OR	GIANT_BMI-Tails_EUR_2013
rs2032022	chr1:49388622	T	G	ENSG00000186094	AGBL4	Body mass index adjusted for physical activity	GIANT	28448500	European	2017	0.021	0.0045	3.25e-06	141745	0	141745	57	IVNT	GIANT_BMI-adjusted-PA_EUR_2017
rs2032022	chr1:49388622	T	G	ENSG00000186094	AGBL4	Body mass index ajusted for physical activity in females	GIANT	28448500	Mixed	2017	0.0238	0.0054	9.84e-06	91471	0	91471	53	IVNT	GIANT_BMI-adjusted-PA-F_Mixed_2017
rs2032022	chr1:49388622	T	G	ENSG00000186094	AGBL4	Body mass index adjusted for physical activity	GIANT	28448500	Mixed	2017	0.0211	0.0043	6.75e-07	155201	0	155201	60	IVNT	GIANT_BMI-adjusted-PA_Mixed_2017
rs2032022	chr1:49388622	T	G	ENSG00000186094	AGBL4	Body mass index adjusted for smoking	GIANT	28443625	European	2017	0.0218	0.0041	1.095e-07	163818	0	163818	73	IVNT	GIANT_BMI-adjusted-Smoking_EUR_2017
rs2032022	chr1:49388622	T	G	ENSG00000186094	AGBL4	Body mass index adjusted for smoking in females	GIANT	28443625	Mixed	2017	0.0256	0.0049	2.081e-07	108642	0	108642	73	IVNT	GIANT_BMI-adjusted-Smoking-F_Mixed_2017
rs2032022	chr1:49388622	T	G	ENSG00000186094	AGBL4	Body mass index adjusted for smoking	GIANT	28443625	Mixed	2017	0.0218	0.0038	1.126e-08	185832	0	185832	79	IVNT	GIANT_BMI-adjusted-Smoking_Mixed_2017
rs2032022	chr1:49388622	T	G	ENSG00000186094	AGBL4	Body mass index	GIANT	25673413	European	2015	0.0186	0.004	3.319e-06	234002	0	234002	114	IVNT	GIANT_BMI_EUR_2015
rs2032022	chr1:49388622	T	G	ENSG00000186094	AGBL4	Body mass index	GIANT	25673413	Mixed	2015	0.0183	0.0039	2.701e-06	236164	0	236164	125	IVNT	GIANT_BMI_Mixed_2015
rs2032022	chr1:49388622	T	G	ENSG00000186094	AGBL4	Body mass index in non-smokers	GIANT	28443625	European	2017	0.022	0.0048	3.837e-06	129013	0	129013	73	IVNT	GIANT_BMI-Non-smokers_EUR_2017
rs2032022	chr1:49388622	T	G	ENSG00000186094	AGBL4	Body mass index in non-smokers	GIANT	28443625	Mixed	2017	0.0226	0.0044	2.846e-07	147547	0	147547	79	IVNT	GIANT_BMI-Non-smokers_Mixed_2017
rs6687335	chr1:49402084	C	G	ENSG00000186094	AGBL4	Body mass index adjusted for physical activity	GIANT	28448500	Mixed	2017	0.0198	0.0044	5.22e-06	154767	0	154767	60	IVNT	GIANT_BMI-adjusted-PA_Mixed_2017
rs6687335	chr1:49402084	C	G	ENSG00000186094	AGBL4	Body mass index adjusted for smoking	GIANT	28443625	European	2017	0.0213	0.0043	6.529e-07	162828	0	162828	73	IVNT	GIANT_BMI-adjusted-Smoking_EUR_2017
rs6687335	chr1:49402084	C	G	ENSG00000186094	AGBL4	Body mass index adjusted for smoking in females	GIANT	28443625	Mixed	2017	0.0249	0.0051	1.013e-06	108025	0	108025	73	IVNT	GIANT_BMI-adjusted-Smoking-F_Mixed_2017
rs6687335	chr1:49402084	C	G	ENSG00000186094	AGBL4	Body mass index adjusted for smoking	GIANT	28443625	Mixed	2017	0.0219	0.004	3.933e-08	184842	0	184842	79	IVNT	GIANT_BMI-adjusted-Smoking_Mixed_2017
rs6687335	chr1:49402084	C	G	ENSG00000186094	AGBL4	Body mass index	GIANT	25673413	European	2015	0.0186	0.0041	5.717e-06	233300	0	233300	114	IVNT	GIANT_BMI_EUR_2015
rs6687335	chr1:49402084	C	G	ENSG00000186094	AGBL4	Body mass index	GIANT	25673413	Mixed	2015	0.0184	0.004	4.225e-06	235462	0	235462	125	IVNT	GIANT_BMI_Mixed_2015
rs6687335	chr1:49402084	C	G	ENSG00000186094	AGBL4	Body mass index in non-smokers	GIANT	28443625	European	2017	0.0216	0.0049	8.377e-06	128457	0	128457	73	IVNT	GIANT_BMI-Non-smokers_EUR_2017
rs6687335	chr1:49402084	C	G	ENSG00000186094	AGBL4	Body mass index in non-smokers	GIANT	28443625	Mixed	2017	0.023	0.0045	3.091e-07	146991	0	146991	79	IVNT	GIANT_BMI-Non-smokers_Mixed_2017
rs1343431	chr1:49433003	A	C	ENSG00000186094	AGBL4	Body mass index ajusted for physical activity in females	GIANT	28448500	Mixed	2017	0.024	0.0054	7.72e-06	91237	0	91237	53	IVNT	GIANT_BMI-adjusted-PA-F_Mixed_2017
rs1343431	chr1:49433003	A	C	ENSG00000186094	AGBL4	Body mass index adjusted for smoking	GIANT	28443625	European	2017	0.022	0.0042	1.307e-07	160722	0	160722	73	IVNT	GIANT_BMI-adjusted-Smoking_EUR_2017
rs1343431	chr1:49433003	A	C	ENSG00000186094	AGBL4	Body mass index adjusted for smoking in females	GIANT	28443625	Mixed	2017	0.0255	0.005	3.272e-07	106746	0	106746	73	IVNT	GIANT_BMI-adjusted-Smoking-F_Mixed_2017
rs1343431	chr1:49433003	A	C	ENSG00000186094	AGBL4	Body mass index adjusted for smoking	GIANT	28443625	Mixed	2017	0.0215	0.0039	3.643e-08	182736	0	182736	79	IVNT	GIANT_BMI-adjusted-Smoking_Mixed_2017
rs1343431	chr1:49433003	A	C	ENSG00000186094	AGBL4	Body mass index	GIANT	25673413	European	2015	0.021	0.0041	3.024e-07	229955	0	229955	114	IVNT	GIANT_BMI_EUR_2015
rs1343431	chr1:49433003	A	C	ENSG00000186094	AGBL4	Body mass index in females greater than 50 years of age	GIANT	26426971	European	2015	0.025	0.0055	4.3e-06	85393	0	85393	114	IVNT	GIANT_BMI-F-GT-50_EUR_2015
rs1343431	chr1:49433003	A	C	ENSG00000186094	AGBL4	Body mass index in females	GIANT	25673413	Mixed	2015	0.0253	0.0051	7.021e-07	129719	0	129719	107	IVNT	GIANT_BMI-F_Mixed_2015
rs1343431	chr1:49433003	A	C	ENSG00000186094	AGBL4	Body mass index	GIANT	25673413	Mixed	2015	0.0212	0.0039	5.452e-08	232117	0	232117	125	IVNT	GIANT_BMI_Mixed_2015
rs1343431	chr1:49433003	A	C	ENSG00000186094	AGBL4	Body mass index in non-smokers	GIANT	28443625	European	2017	0.0228	0.0048	2.199e-06	126261	0	126261	73	IVNT	GIANT_BMI-Non-smokers_EUR_2017
rs1343431	chr1:49433003	A	C	ENSG00000186094	AGBL4	Body mass index in female non-smokers	GIANT	28443625	Mixed	2017	0.0254	0.0056	5.913e-06	86964	0	86964	73	IVNT	GIANT_BMI-Non-smokers-F_Mixed_2017
rs1343431	chr1:49433003	A	C	ENSG00000186094	AGBL4	Body mass index in non-smokers	GIANT	28443625	Mixed	2017	0.023	0.0044	1.802e-07	144795	0	144795	79	IVNT	GIANT_BMI-Non-smokers_Mixed_2017
rs1343425	chr1:49437617	A	T	ENSG00000186094	AGBL4	Body mass index ajusted for physical activity in females	GIANT	28448500	Mixed	2017	-0.0239	0.0053	6.09e-06	91266	0	91266	53	IVNT	GIANT_BMI-adjusted-PA-F_Mixed_2017
rs1343425	chr1:49437617	A	T	ENSG00000186094	AGBL4	Body mass index adjusted for smoking	GIANT	28443625	European	2017	-0.0218	0.0041	9.973e-08	163800	0	163800	73	IVNT	GIANT_BMI-adjusted-Smoking_EUR_2017
rs1343425	chr1:49437617	A	T	ENSG00000186094	AGBL4	Body mass index adjusted for smoking in females	GIANT	28443625	Mixed	2017	-0.0256	0.0049	1.991e-07	108591	0	108591	73	IVNT	GIANT_BMI-adjusted-Smoking-F_Mixed_2017
rs1343425	chr1:49437617	A	T	ENSG00000186094	AGBL4	Body mass index adjusted for smoking	GIANT	28443625	Mixed	2017	-0.0214	0.0038	2.061e-08	185814	0	185814	79	IVNT	GIANT_BMI-adjusted-Smoking_Mixed_2017
rs1343425	chr1:49437617	A	T	ENSG00000186094	AGBL4	Body mass index	GIANT	23754948	European	2013	-0.02106	0.004595	4.561e-06	126568	0	126568	46	IVNT	GIANT_BMI_EUR_2013
rs1343425	chr1:49437617	A	T	ENSG00000186094	AGBL4	Body mass index	GIANT	25673413	European	2015	-0.0209	0.004	1.742e-07	233280	0	233280	114	IVNT	GIANT_BMI_EUR_2015
rs1343425	chr1:49437617	A	T	ENSG00000186094	AGBL4	Body mass index in females greater than 50 years of age	GIANT	26426971	European	2015	-0.025	0.0054	3.7e-06	88352	0	88352	114	IVNT	GIANT_BMI-F-GT-50_EUR_2015
rs1343425	chr1:49437617	A	T	ENSG00000186094	AGBL4	Body mass index in females	GIANT	25673413	Mixed	2015	-0.0257	0.005	2.747e-07	131721	0	131721	107	IVNT	GIANT_BMI-F_Mixed_2015
rs1343425	chr1:49437617	A	T	ENSG00000186094	AGBL4	Body mass index	GIANT	25673413	Mixed	2015	-0.0211	0.0039	6.293e-08	235442	0	235442	125	IVNT	GIANT_BMI_Mixed_2015
rs1343425	chr1:49437617	A	T	ENSG00000186094	AGBL4	Body mass index in non-smokers	GIANT	28443625	European	2017	-0.0219	0.0047	3.578e-06	129010	0	129010	73	IVNT	GIANT_BMI-Non-smokers_EUR_2017
rs1343425	chr1:49437617	A	T	ENSG00000186094	AGBL4	Body mass index in female non-smokers	GIANT	28443625	Mixed	2017	-0.0252	0.0055	5.001e-06	88597	0	88597	73	IVNT	GIANT_BMI-Non-smokers-F_Mixed_2017
rs1343425	chr1:49437617	A	T	ENSG00000186094	AGBL4	Body mass index in non-smokers	GIANT	28443625	Mixed	2017	-0.0225	0.0043	2.049e-07	147544	0	147544	79	IVNT	GIANT_BMI-Non-smokers_Mixed_2017
rs3127553	chr1:49438005	A	G	ENSG00000186094	AGBL4	Body mass index in physically active indivdiuals	GIANT	28448500	Mixed	2017	-0.0183	0.0041	7.93e-06	149924	0	149924	60	IVNT	GIANT_BMI-Active_Mixed_2017
rs3127553	chr1:49438005	A	G	ENSG00000186094	AGBL4	Body mass index adjusted for physical activity	GIANT	28448500	European	2017	-0.0182	0.0039	2.74e-06	180023	0	180023	57	IVNT	GIANT_BMI-adjusted-PA_EUR_2017
rs3127553	chr1:49438005	A	G	ENSG00000186094	AGBL4	Body mass index ajusted for physical activity in females	GIANT	28448500	Mixed	2017	-0.0247	0.0047	1.24e-07	115737	0	115737	53	IVNT	GIANT_BMI-adjusted-PA-F_Mixed_2017
rs3127553	chr1:49438005	A	G	ENSG00000186094	AGBL4	Body mass index adjusted for physical activity	GIANT	28448500	Mixed	2017	-0.0185	0.0036	3.72e-07	200050	0	200050	60	IVNT	GIANT_BMI-adjusted-PA_Mixed_2017
rs3127553	chr1:49438005	A	G	ENSG00000186094	AGBL4	Body mass index adjusted for smoking	GIANT	28443625	European	2017	-0.0201	0.0036	2.14e-08	209358	0	209358	73	IVNT	GIANT_BMI-adjusted-Smoking_EUR_2017
rs3127553	chr1:49438005	A	G	ENSG00000186094	AGBL4	Body mass index adjusted for smoking in females	GIANT	28443625	Mixed	2017	-0.0265	0.0044	1.415e-09	137474	0	137474	73	IVNT	GIANT_BMI-adjusted-Smoking-F_Mixed_2017
rs3127553	chr1:49438005	A	G	ENSG00000186094	AGBL4	Body mass index adjusted for smoking	GIANT	28443625	Mixed	2017	-0.0211	0.0034	3.539e-10	239720	0	239720	79	IVNT	GIANT_BMI-adjusted-Smoking_Mixed_2017
rs3127553	chr1:49438005	A	G	ENSG00000186094	AGBL4	Body mass index	GIANT	23754948	European	2013	-0.02106	0.004595	4.561e-06	126567	0	126567	46	IVNT	GIANT_BMI_EUR_2013
rs3127553	chr1:49438005	A	G	ENSG00000186094	AGBL4	Body mass index	GIANT	25673413	European	2015	-0.023	0.0032	1.248e-12	321396	0	321396	114	IVNT	GIANT_BMI_EUR_2015
rs3127553	chr1:49438005	A	G	ENSG00000186094	AGBL4	Body mass index	GIANT	29273807	European	2018	-0.018	0.0023	6.9e-15	449889	0	449889	112	IVNT	GIANT_BMI_EUR_2018
rs3127553	chr1:49438005	A	G	ENSG00000186094	AGBL4	Body mass index in females greater than 50 years of age	GIANT	26426971	European	2015	-0.024	0.0049	6.4e-07	104865	0	104865	114	IVNT	GIANT_BMI-F-GT-50_EUR_2015
rs3127553	chr1:49438005	A	G	ENSG00000186094	AGBL4	Body mass index in females	GIANT	25673413	Mixed	2015	-0.0259	0.0042	4.576e-10	171575	0	171575	107	IVNT	GIANT_BMI-F_Mixed_2015
rs3127553	chr1:49438005	A	G	ENSG00000186094	AGBL4	Body mass index	GIANT	25673413	Mixed	2015	-0.0225	0.0031	3.773e-13	338453	0	338453	125	IVNT	GIANT_BMI_Mixed_2015
rs3127553	chr1:49438005	A	G	ENSG00000186094	AGBL4	Body mass index	GIANT	29273807	Mixed	2018	-0.018	0.0022	1.9e-16	526508	0	526508	123	IVNT	GIANT_BMI_Mixed_2018
rs3127553	chr1:49438005	A	G	ENSG00000186094	AGBL4	Body mass index in males	GIANT	25673413	Mixed	2015	-0.0198	0.0042	2.786e-06	152531	0	152531	106	IVNT	GIANT_BMI-M_Mixed_2015
rs3127553	chr1:49438005	A	G	ENSG00000186094	AGBL4	Body mass index in non-smokers	GIANT	28443625	European	2017	-0.0203	0.0041	8.235e-07	163750	0	163750	73	IVNT	GIANT_BMI-Non-smokers_EUR_2017
rs3127553	chr1:49438005	A	G	ENSG00000186094	AGBL4	Body mass index in female non-smokers	GIANT	28443625	Mixed	2017	-0.0274	0.005	3.936e-08	111809	0	111809	73	IVNT	GIANT_BMI-Non-smokers-F_Mixed_2017
rs3127553	chr1:49438005	A	G	ENSG00000186094	AGBL4	Body mass index in non-smokers	GIANT	28443625	Mixed	2017	-0.0224	0.0038	3.594e-09	189581	0	189581	79	IVNT	GIANT_BMI-Non-smokers_Mixed_2017
rs3122291	chr1:49442023	T	C	ENSG00000186094	AGBL4	Body mass index adjusted for smoking	GIANT	28443625	European	2017	0.0218	0.0041	1.026e-07	163589	0	163589	73	IVNT	GIANT_BMI-adjusted-Smoking_EUR_2017
rs3122291	chr1:49442023	T	C	ENSG00000186094	AGBL4	Body mass index adjusted for smoking in females	GIANT	28443625	Mixed	2017	0.0248	0.0049	4.434e-07	108391	0	108391	73	IVNT	GIANT_BMI-adjusted-Smoking-F_Mixed_2017
rs3122291	chr1:49442023	T	C	ENSG00000186094	AGBL4	Body mass index adjusted for smoking	GIANT	28443625	Mixed	2017	0.021	0.0038	3.733e-08	185603	0	185603	79	IVNT	GIANT_BMI-adjusted-Smoking_Mixed_2017
rs3122291	chr1:49442023	T	C	ENSG00000186094	AGBL4	Body mass index	GIANT	23754948	European	2013	0.02106	0.004595	4.561e-06	126536	0	126536	46	IVNT	GIANT_BMI_EUR_2013
rs3122291	chr1:49442023	T	C	ENSG00000186094	AGBL4	Body mass index	GIANT	25673413	European	2015	0.021	0.004	1.521e-07	233274	0	233274	114	IVNT	GIANT_BMI_EUR_2015
rs3122291	chr1:49442023	T	C	ENSG00000186094	AGBL4	Body mass index in females greater than 50 years of age	GIANT	26426971	European	2015	0.026	0.0054	2.1e-06	87210	0	87210	114	IVNT	GIANT_BMI-F-GT-50_EUR_2015
rs3122291	chr1:49442023	T	C	ENSG00000186094	AGBL4	Body mass index in females	GIANT	25673413	Mixed	2015	0.0258	0.005	2.469e-07	131721	0	131721	107	IVNT	GIANT_BMI-F_Mixed_2015
rs3122291	chr1:49442023	T	C	ENSG00000186094	AGBL4	Body mass index	GIANT	25673413	Mixed	2015	0.0212	0.0039	5.452e-08	235436	0	235436	125	IVNT	GIANT_BMI_Mixed_2015
rs3122291	chr1:49442023	T	C	ENSG00000186094	AGBL4	Body mass index in non-smokers	GIANT	28443625	European	2017	0.0219	0.0047	2.621e-06	128882	0	128882	73	IVNT	GIANT_BMI-Non-smokers_EUR_2017
rs3122291	chr1:49442023	T	C	ENSG00000186094	AGBL4	Body mass index in female non-smokers	GIANT	28443625	Mixed	2017	0.0248	0.0055	7e-06	88480	0	88480	73	IVNT	GIANT_BMI-Non-smokers-F_Mixed_2017
rs3122291	chr1:49442023	T	C	ENSG00000186094	AGBL4	Body mass index in non-smokers	GIANT	28443625	Mixed	2017	0.0221	0.0043	3.107e-07	147416	0	147416	79	IVNT	GIANT_BMI-Non-smokers_Mixed_2017
rs1925424	chr1:49442149	T	C	ENSG00000186094	AGBL4	Body mass index ajusted for physical activity in females	GIANT	28448500	Mixed	2017	0.0237	0.0053	8.26e-06	91273	0	91273	53	IVNT	GIANT_BMI-adjusted-PA-F_Mixed_2017
rs1925424	chr1:49442149	T	C	ENSG00000186094	AGBL4	Body mass index adjusted for smoking	GIANT	28443625	European	2017	0.0218	0.0041	1.06e-07	163794	0	163794	73	IVNT	GIANT_BMI-adjusted-Smoking_EUR_2017
rs1925424	chr1:49442149	T	C	ENSG00000186094	AGBL4	Body mass index adjusted for smoking in females	GIANT	28443625	Mixed	2017	0.0265	0.0049	8.772e-08	108586	0	108586	73	IVNT	GIANT_BMI-adjusted-Smoking-F_Mixed_2017
rs1925424	chr1:49442149	T	C	ENSG00000186094	AGBL4	Body mass index adjusted for smoking	GIANT	28443625	Mixed	2017	0.0226	0.0038	3.424e-09	185808	0	185808	79	IVNT	GIANT_BMI-adjusted-Smoking_Mixed_2017
rs1925424	chr1:49442149	T	C	ENSG00000186094	AGBL4	Body mass index	GIANT	23754948	European	2013	0.02106	0.004595	4.561e-06	126567	0	126567	46	IVNT	GIANT_BMI_EUR_2013
rs1925424	chr1:49442149	T	C	ENSG00000186094	AGBL4	Body mass index	GIANT	25673413	European	2015	0.021	0.004	1.521e-07	233304	0	233304	114	IVNT	GIANT_BMI_EUR_2015
rs1925424	chr1:49442149	T	C	ENSG00000186094	AGBL4	Body mass index in females greater than 50 years of age	GIANT	26426971	European	2015	0.025	0.0054	4e-06	86977	0	86977	114	IVNT	GIANT_BMI-F-GT-50_EUR_2015
rs1925424	chr1:49442149	T	C	ENSG00000186094	AGBL4	Body mass index in females	GIANT	25673413	Mixed	2015	0.0258	0.005	2.469e-07	131734	0	131734	107	IVNT	GIANT_BMI-F_Mixed_2015
rs1925424	chr1:49442149	T	C	ENSG00000186094	AGBL4	Body mass index	GIANT	25673413	Mixed	2015	0.0211	0.0039	6.293e-08	235466	0	235466	125	IVNT	GIANT_BMI_Mixed_2015
rs1925424	chr1:49442149	T	C	ENSG00000186094	AGBL4	Body mass index in non-smokers	GIANT	28443625	European	2017	0.0219	0.0047	2.696e-06	129008	0	129008	73	IVNT	GIANT_BMI-Non-smokers_EUR_2017
rs1925424	chr1:49442149	T	C	ENSG00000186094	AGBL4	Body mass index in female non-smokers	GIANT	28443625	Mixed	2017	0.0273	0.0056	9.297e-07	88596	0	88596	73	IVNT	GIANT_BMI-Non-smokers-F_Mixed_2017
rs1925424	chr1:49442149	T	C	ENSG00000186094	AGBL4	Body mass index in non-smokers	GIANT	28443625	Mixed	2017	0.0241	0.0043	2.744e-08	147542	0	147542	79	IVNT	GIANT_BMI-Non-smokers_Mixed_2017
rs3118214	chr1:49445983	A	G	ENSG00000186094	AGBL4	Body mass index adjusted for smoking	GIANT	28443625	European	2017	0.0192	0.0042	5.666e-06	147452	0	147452	73	IVNT	GIANT_BMI-adjusted-Smoking_EUR_2017
rs3118214	chr1:49445983	A	G	ENSG00000186094	AGBL4	Body mass index adjusted for smoking	GIANT	28443625	Mixed	2017	0.0173	0.0039	9.615e-06	167686	0	167686	79	IVNT	GIANT_BMI-adjusted-Smoking_Mixed_2017
rs3121512	chr1:49447085	C	G	ENSG00000186094	AGBL4	Body mass index adjusted for smoking	GIANT	28443625	European	2017	0.0194	0.0041	1.895e-06	163619	0	163619	73	IVNT	GIANT_BMI-adjusted-Smoking_EUR_2017
rs3121512	chr1:49447085	C	G	ENSG00000186094	AGBL4	Body mass index adjusted for smoking	GIANT	28443625	Mixed	2017	0.0176	0.0038	3.852e-06	185633	0	185633	79	IVNT	GIANT_BMI-adjusted-Smoking_Mixed_2017
rs3121512	chr1:49447085	C	G	ENSG00000186094	AGBL4	Body mass index	GIANT	25673413	Mixed	2015	0.0165	0.0037	8.217e-06	235244	0	235244	125	IVNT	GIANT_BMI_Mixed_2015
rs3118220	chr1:49461406	A	G	ENSG00000186094	AGBL4	Body mass index adjusted for smoking	GIANT	28443625	European	2017	-0.019	0.0042	5.662e-06	164631	0	164631	73	IVNT	GIANT_BMI-adjusted-Smoking_EUR_2017
rs3118220	chr1:49461406	A	G	ENSG00000186094	AGBL4	Body mass index adjusted for smoking	GIANT	28443625	Mixed	2017	-0.0196	0.0039	5.623e-07	186645	0	186645	79	IVNT	GIANT_BMI-adjusted-Smoking_Mixed_2017
rs3118220	chr1:49461406	A	G	ENSG00000186094	AGBL4	Body mass index	GIANT	25673413	European	2015	-0.02	0.0041	1.071e-06	233990	0	233990	114	IVNT	GIANT_BMI_EUR_2015
rs3118220	chr1:49461406	A	G	ENSG00000186094	AGBL4	Body mass index	GIANT	25673413	Mixed	2015	-0.02	0.0039	2.925e-07	236152	0	236152	125	IVNT	GIANT_BMI_Mixed_2015
rs3118220	chr1:49461406	A	G	ENSG00000186094	AGBL4	Body mass index in non-smokers	GIANT	28443625	Mixed	2017	-0.0219	0.0044	7.235e-07	148108	0	148108	79	IVNT	GIANT_BMI-Non-smokers_Mixed_2017
rs12141962	chr1:49484873	T	G	ENSG00000186094	AGBL4	Body mass index adjusted for smoking	GIANT	28443625	Mixed	2017	0.0196	0.0044	9.857e-06	185801	0	185801	79	IVNT	GIANT_BMI-adjusted-Smoking_Mixed_2017
rs10788907	chr1:49503890	T	C	ENSG00000186094	AGBL4	Body mass index adjusted for smoking	GIANT	28443625	European	2017	-0.0192	0.0042	4.692e-06	163846	0	163846	73	IVNT	GIANT_BMI-adjusted-Smoking_EUR_2017
rs10788907	chr1:49503890	T	C	ENSG00000186094	AGBL4	Body mass index adjusted for smoking	GIANT	28443625	Mixed	2017	-0.0185	0.0039	1.866e-06	185860	0	185860	79	IVNT	GIANT_BMI-adjusted-Smoking_Mixed_2017
rs10788907	chr1:49503890	T	C	ENSG00000186094	AGBL4	Body mass index	GIANT	25673413	European	2015	-0.0196	0.0041	1.749e-06	234011	0	234011	114	IVNT	GIANT_BMI_EUR_2015
rs10788907	chr1:49503890	T	C	ENSG00000186094	AGBL4	Body mass index	GIANT	25673413	Mixed	2015	-0.0197	0.0039	4.389e-07	236173	0	236173	125	IVNT	GIANT_BMI_Mixed_2015
rs10788907	chr1:49503890	T	C	ENSG00000186094	AGBL4	Body mass index in non-smokers	GIANT	28443625	Mixed	2017	-0.02	0.0044	5.604e-06	147569	0	147569	79	IVNT	GIANT_BMI-Non-smokers_Mixed_2017
rs7520773	chr1:49505495	A	T	ENSG00000186094	AGBL4	Body mass index adjusted for smoking	GIANT	28443625	European	2017	-0.0196	0.0042	3.032e-06	163848	0	163848	73	IVNT	GIANT_BMI-adjusted-Smoking_EUR_2017
rs7520773	chr1:49505495	A	T	ENSG00000186094	AGBL4	Body mass index adjusted for smoking	GIANT	28443625	Mixed	2017	-0.0188	0.0039	1.34e-06	185756	0	185756	79	IVNT	GIANT_BMI-adjusted-Smoking_Mixed_2017
rs7520773	chr1:49505495	A	T	ENSG00000186094	AGBL4	Body mass index	GIANT	25673413	European	2015	-0.0198	0.0041	1.37e-06	233981	0	233981	114	IVNT	GIANT_BMI_EUR_2015
rs7520773	chr1:49505495	A	T	ENSG00000186094	AGBL4	Body mass index	GIANT	25673413	Mixed	2015	-0.0198	0.0039	3.836e-07	236143	0	236143	125	IVNT	GIANT_BMI_Mixed_2015
rs7520773	chr1:49505495	A	T	ENSG00000186094	AGBL4	Body mass index in non-smokers	GIANT	28443625	Mixed	2017	-0.0209	0.0044	2.135e-06	147497	0	147497	79	IVNT	GIANT_BMI-Non-smokers_Mixed_2017
rs10749682	chr1:49508267	T	C	ENSG00000186094	AGBL4	Body mass index adjusted for smoking	GIANT	28443625	European	2017	-0.0199	0.0042	2.152e-06	163836	0	163836	73	IVNT	GIANT_BMI-adjusted-Smoking_EUR_2017
rs10749682	chr1:49508267	T	C	ENSG00000186094	AGBL4	Body mass index adjusted for smoking	GIANT	28443625	Mixed	2017	-0.0198	0.0039	4.699e-07	185850	0	185850	79	IVNT	GIANT_BMI-adjusted-Smoking_Mixed_2017
rs10749682	chr1:49508267	T	C	ENSG00000186094	AGBL4	Body mass index	GIANT	25673413	European	2015	-0.0196	0.0041	1.749e-06	233948	0	233948	114	IVNT	GIANT_BMI_EUR_2015
rs10749682	chr1:49508267	T	C	ENSG00000186094	AGBL4	Body mass index in females greater than 50 years of age	GIANT	26426971	European	2015	-0.025	0.0054	3.1e-06	88415	0	88415	114	IVNT	GIANT_BMI-F-GT-50_EUR_2015
rs10749682	chr1:49508267	T	C	ENSG00000186094	AGBL4	Body mass index	GIANT	25673413	Mixed	2015	-0.0195	0.0039	5.733e-07	236110	0	236110	125	IVNT	GIANT_BMI_Mixed_2015
rs10749682	chr1:49508267	T	C	ENSG00000186094	AGBL4	Body mass index in non-smokers	GIANT	28443625	Mixed	2017	-0.0211	0.0044	1.989e-06	147566	0	147566	79	IVNT	GIANT_BMI-Non-smokers_Mixed_2017
rs10888644	chr1:49508885	T	C	ENSG00000186094	AGBL4	Body mass index adjusted for smoking	GIANT	28443625	European	2017	0.0195	0.0042	3.118e-06	163852	0	163852	73	IVNT	GIANT_BMI-adjusted-Smoking_EUR_2017
rs10888644	chr1:49508885	T	C	ENSG00000186094	AGBL4	Body mass index adjusted for smoking	GIANT	28443625	Mixed	2017	0.0187	0.0039	1.581e-06	185866	0	185866	79	IVNT	GIANT_BMI-adjusted-Smoking_Mixed_2017
rs10888644	chr1:49508885	T	C	ENSG00000186094	AGBL4	Body mass index	GIANT	25673413	European	2015	0.0198	0.0041	1.37e-06	234014	0	234014	114	IVNT	GIANT_BMI_EUR_2015
rs10888644	chr1:49508885	T	C	ENSG00000186094	AGBL4	Body mass index	GIANT	25673413	Mixed	2015	0.0199	0.0039	3.351e-07	236176	0	236176	125	IVNT	GIANT_BMI_Mixed_2015
rs10888644	chr1:49508885	T	C	ENSG00000186094	AGBL4	Body mass index in non-smokers	GIANT	28443625	Mixed	2017	0.0204	0.0044	3.634e-06	147574	0	147574	79	IVNT	GIANT_BMI-Non-smokers_Mixed_2017
rs6672750	chr1:49513773	A	T	ENSG00000186094	AGBL4	Body mass index adjusted for smoking	GIANT	28443625	European	2017	0.0192	0.0042	4.37e-06	163843	0	163843	73	IVNT	GIANT_BMI-adjusted-Smoking_EUR_2017
rs6672750	chr1:49513773	A	T	ENSG00000186094	AGBL4	Body mass index adjusted for smoking	GIANT	28443625	Mixed	2017	0.0198	0.0039	4.418e-07	185844	0	185844	79	IVNT	GIANT_BMI-adjusted-Smoking_Mixed_2017
rs6672750	chr1:49513773	A	T	ENSG00000186094	AGBL4	Body mass index	GIANT	25673413	European	2015	0.0196	0.004	9.584e-07	233980	0	233980	114	IVNT	GIANT_BMI_EUR_2015
rs6672750	chr1:49513773	A	T	ENSG00000186094	AGBL4	Body mass index in females greater than 50 years of age	GIANT	26426971	European	2015	0.024	0.0054	7.4e-06	87426	0	87426	114	IVNT	GIANT_BMI-F-GT-50_EUR_2015
rs6672750	chr1:49513773	A	T	ENSG00000186094	AGBL4	Body mass index	GIANT	25673413	Mixed	2015	0.0196	0.0039	5.018e-07	236142	0	236142	125	IVNT	GIANT_BMI_Mixed_2015
rs6672750	chr1:49513773	A	T	ENSG00000186094	AGBL4	Body mass index in non-smokers	GIANT	28443625	Mixed	2017	0.0215	0.0044	1.229e-06	147558	0	147558	79	IVNT	GIANT_BMI-Non-smokers_Mixed_2017
rs10888647	chr1:49527451	T	G	ENSG00000186094	AGBL4	Body mass index adjusted for smoking	GIANT	28443625	European	2017	0.0191	0.0042	4.898e-06	164655	0	164655	73	IVNT	GIANT_BMI-adjusted-Smoking_EUR_2017
rs10888647	chr1:49527451	T	G	ENSG00000186094	AGBL4	Body mass index adjusted for smoking	GIANT	28443625	Mixed	2017	0.0194	0.0039	7.353e-07	186669	0	186669	79	IVNT	GIANT_BMI-adjusted-Smoking_Mixed_2017
rs10888647	chr1:49527451	T	G	ENSG00000186094	AGBL4	Body mass index	GIANT	25673413	European	2015	0.0198	0.004	7.421e-07	234005	0	234005	114	IVNT	GIANT_BMI_EUR_2015
rs10888647	chr1:49527451	T	G	ENSG00000186094	AGBL4	Body mass index	GIANT	25673413	Mixed	2015	0.0198	0.0039	3.836e-07	236167	0	236167	125	IVNT	GIANT_BMI_Mixed_2015
rs10888647	chr1:49527451	T	G	ENSG00000186094	AGBL4	Body mass index in non-smokers	GIANT	28443625	Mixed	2017	0.0216	0.0044	1.129e-06	148123	0	148123	79	IVNT	GIANT_BMI-Non-smokers_Mixed_2017
rs510764	chr1:49541855	T	C	ENSG00000186094	AGBL4	Body mass index adjusted for smoking	GIANT	28443625	European	2017	0.0193	0.0042	3.99e-06	163869	0	163869	73	IVNT	GIANT_BMI-adjusted-Smoking_EUR_2017
rs510764	chr1:49541855	T	C	ENSG00000186094	AGBL4	Body mass index adjusted for smoking	GIANT	28443625	Mixed	2017	0.0196	0.0039	5.651e-07	185883	0	185883	79	IVNT	GIANT_BMI-adjusted-Smoking_Mixed_2017
rs510764	chr1:49541855	T	C	ENSG00000186094	AGBL4	Body mass index	GIANT	25673413	European	2015	0.0199	0.004	6.525e-07	234014	0	234014	114	IVNT	GIANT_BMI_EUR_2015
rs510764	chr1:49541855	T	C	ENSG00000186094	AGBL4	Body mass index	GIANT	25673413	Mixed	2015	0.0199	0.0039	3.351e-07	236176	0	236176	125	IVNT	GIANT_BMI_Mixed_2015
rs510764	chr1:49541855	T	C	ENSG00000186094	AGBL4	Body mass index in non-smokers	GIANT	28443625	Mixed	2017	0.0218	0.0044	8.42e-07	147583	0	147583	79	IVNT	GIANT_BMI-Non-smokers_Mixed_2017
rs659426	chr1:49543713	T	C	ENSG00000186094	AGBL4	Body mass index adjusted for smoking	GIANT	28443625	European	2017	0.0192	0.0042	4.618e-06	163867	0	163867	73	IVNT	GIANT_BMI-adjusted-Smoking_EUR_2017
rs659426	chr1:49543713	T	C	ENSG00000186094	AGBL4	Body mass index adjusted for smoking	GIANT	28443625	Mixed	2017	0.0195	0.0039	6.34e-07	185881	0	185881	79	IVNT	GIANT_BMI-adjusted-Smoking_Mixed_2017
rs659426	chr1:49543713	T	C	ENSG00000186094	AGBL4	Body mass index	GIANT	25673413	European	2015	0.0199	0.004	6.525e-07	234014	0	234014	114	IVNT	GIANT_BMI_EUR_2015
rs659426	chr1:49543713	T	C	ENSG00000186094	AGBL4	Body mass index	GIANT	25673413	Mixed	2015	0.0199	0.0039	3.351e-07	236176	0	236176	125	IVNT	GIANT_BMI_Mixed_2015
rs659426	chr1:49543713	T	C	ENSG00000186094	AGBL4	Body mass index in non-smokers	GIANT	28443625	Mixed	2017	0.0217	0.0044	1.024e-06	147582	0	147582	79	IVNT	GIANT_BMI-Non-smokers_Mixed_2017
rs7527364	chr1:49566557	A	G	ENSG00000186094	AGBL4	Body mass index adjusted for smoking	GIANT	28443625	European	2017	0.0196	0.0042	3.007e-06	163655	0	163655	73	IVNT	GIANT_BMI-adjusted-Smoking_EUR_2017
rs7527364	chr1:49566557	A	G	ENSG00000186094	AGBL4	Body mass index adjusted for smoking	GIANT	28443625	Mixed	2017	0.0188	0.0039	1.291e-06	185665	0	185665	79	IVNT	GIANT_BMI-adjusted-Smoking_Mixed_2017
rs7527364	chr1:49566557	A	G	ENSG00000186094	AGBL4	Body mass index	GIANT	25673413	European	2015	0.02	0.004	5.733e-07	234002	0	234002	114	IVNT	GIANT_BMI_EUR_2015
rs7527364	chr1:49566557	A	G	ENSG00000186094	AGBL4	Body mass index in females greater than 50 years of age	GIANT	26426971	European	2015	0.024	0.0054	6.2e-06	87279	0	87279	114	IVNT	GIANT_BMI-F-GT-50_EUR_2015
rs7527364	chr1:49566557	A	G	ENSG00000186094	AGBL4	Body mass index	GIANT	25673413	Mixed	2015	0.0201	0.0039	2.552e-07	236164	0	236164	125	IVNT	GIANT_BMI_Mixed_2015
rs7527364	chr1:49566557	A	G	ENSG00000186094	AGBL4	Body mass index in non-smokers	GIANT	28443625	Mixed	2017	0.0195	0.0044	9.605e-06	147175	0	147175	79	IVNT	GIANT_BMI-Non-smokers_Mixed_2017
rs505739	chr1:49567846	T	C	ENSG00000186094	AGBL4	Body mass index adjusted for smoking	GIANT	28443625	European	2017	0.0193	0.0042	4.069e-06	163847	0	163847	73	IVNT	GIANT_BMI-adjusted-Smoking_EUR_2017
rs505739	chr1:49567846	T	C	ENSG00000186094	AGBL4	Body mass index adjusted for smoking	GIANT	28443625	Mixed	2017	0.0198	0.0039	4.809e-07	185861	0	185861	79	IVNT	GIANT_BMI-adjusted-Smoking_Mixed_2017
rs505739	chr1:49567846	T	C	ENSG00000186094	AGBL4	Body mass index	GIANT	25673413	European	2015	0.02	0.004	5.733e-07	234017	0	234017	114	IVNT	GIANT_BMI_EUR_2015
rs505739	chr1:49567846	T	C	ENSG00000186094	AGBL4	Body mass index	GIANT	25673413	Mixed	2015	0.02	0.0039	2.925e-07	236179	0	236179	125	IVNT	GIANT_BMI_Mixed_2015
rs505739	chr1:49567846	T	C	ENSG00000186094	AGBL4	Body mass index in non-smokers	GIANT	28443625	Mixed	2017	0.0215	0.0044	1.275e-06	147570	0	147570	79	IVNT	GIANT_BMI-Non-smokers_Mixed_2017
rs673702	chr1:49569634	A	G	ENSG00000186094	AGBL4	Body mass index adjusted for smoking	GIANT	28443625	European	2017	-0.0192	0.0042	4.438e-06	163863	0	163863	73	IVNT	GIANT_BMI-adjusted-Smoking_EUR_2017
rs673702	chr1:49569634	A	G	ENSG00000186094	AGBL4	Body mass index adjusted for smoking	GIANT	28443625	Mixed	2017	-0.0195	0.0039	6.702e-07	185877	0	185877	79	IVNT	GIANT_BMI-adjusted-Smoking_Mixed_2017
rs673702	chr1:49569634	A	G	ENSG00000186094	AGBL4	Body mass index	GIANT	25673413	European	2015	-0.02	0.004	5.733e-07	234016	0	234016	114	IVNT	GIANT_BMI_EUR_2015
rs673702	chr1:49569634	A	G	ENSG00000186094	AGBL4	Body mass index	GIANT	25673413	Mixed	2015	-0.02	0.0039	2.925e-07	236178	0	236178	125	IVNT	GIANT_BMI_Mixed_2015
rs673702	chr1:49569634	A	G	ENSG00000186094	AGBL4	Body mass index in non-smokers	GIANT	28443625	Mixed	2017	-0.0215	0.0044	1.339e-06	147579	0	147579	79	IVNT	GIANT_BMI-Non-smokers_Mixed_2017
rs768328	chr1:49573780	T	C	ENSG00000186094	AGBL4	Body mass index adjusted for smoking	GIANT	28443625	Mixed	2017	0.0214	0.0044	1.489e-06	183693	0	183693	79	IVNT	GIANT_BMI-adjusted-Smoking_Mixed_2017
rs662440	chr1:49576500	A	T	ENSG00000186094	AGBL4	Body mass index adjusted for smoking	GIANT	28443625	Mixed	2017	0.0179	0.0038	1.843e-06	185837	0	185837	79	IVNT	GIANT_BMI-adjusted-Smoking_Mixed_2017
rs662440	chr1:49576500	A	T	ENSG00000186094	AGBL4	Body mass index	GIANT	25673413	European	2015	0.0177	0.004	9.644e-06	233830	0	233830	114	IVNT	GIANT_BMI_EUR_2015
rs662440	chr1:49576500	A	T	ENSG00000186094	AGBL4	Body mass index	GIANT	25673413	Mixed	2015	0.0179	0.0037	1.313e-06	235992	0	235992	125	IVNT	GIANT_BMI_Mixed_2015
rs504011	chr1:49577483	T	C	ENSG00000186094	AGBL4	Body mass index adjusted for smoking	GIANT	28443625	European	2017	-0.0186	0.0042	8.563e-06	163863	0	163863	73	IVNT	GIANT_BMI-adjusted-Smoking_EUR_2017
rs504011	chr1:49577483	T	C	ENSG00000186094	AGBL4	Body mass index adjusted for smoking	GIANT	28443625	Mixed	2017	-0.018	0.0039	3.974e-06	185877	0	185877	79	IVNT	GIANT_BMI-adjusted-Smoking_Mixed_2017
rs504011	chr1:49577483	T	C	ENSG00000186094	AGBL4	Body mass index	GIANT	25673413	European	2015	-0.0196	0.004	9.584e-07	234017	0	234017	114	IVNT	GIANT_BMI_EUR_2015
rs504011	chr1:49577483	T	C	ENSG00000186094	AGBL4	Body mass index	GIANT	25673413	Mixed	2015	-0.0195	0.0039	5.733e-07	236179	0	236179	125	IVNT	GIANT_BMI_Mixed_2015
rs632921	chr1:49578473	A	C	ENSG00000186094	AGBL4	Body mass index adjusted for smoking	GIANT	28443625	Mixed	2017	0.0189	0.0039	1.576e-06	185877	0	185877	79	IVNT	GIANT_BMI-adjusted-Smoking_Mixed_2017
rs632921	chr1:49578473	A	C	ENSG00000186094	AGBL4	Body mass index	GIANT	25673413	European	2015	0.0194	0.004	1.235e-06	234017	0	234017	114	IVNT	GIANT_BMI_EUR_2015
rs632921	chr1:49578473	A	C	ENSG00000186094	AGBL4	Body mass index	GIANT	25673413	Mixed	2015	0.0194	0.0039	6.546e-07	236179	0	236179	125	IVNT	GIANT_BMI_Mixed_2015
rs632921	chr1:49578473	A	C	ENSG00000186094	AGBL4	Body mass index in non-smokers	GIANT	28443625	Mixed	2017	0.0205	0.0044	3.981e-06	147580	0	147580	79	IVNT	GIANT_BMI-Non-smokers_Mixed_2017
rs684382	chr1:49588464	A	G	ENSG00000186094	AGBL4	Body mass index adjusted for smoking	GIANT	28443625	European	2017	-0.0184	0.0041	7.85e-06	163307	0	163307	73	IVNT	GIANT_BMI-adjusted-Smoking_EUR_2017
rs684382	chr1:49588464	A	G	ENSG00000186094	AGBL4	Body mass index adjusted for smoking	GIANT	28443625	Mixed	2017	-0.0193	0.0038	5.48e-07	185318	0	185318	79	IVNT	GIANT_BMI-adjusted-Smoking_Mixed_2017
rs684382	chr1:49588464	A	G	ENSG00000186094	AGBL4	Body mass index	GIANT	25673413	European	2015	-0.0188	0.004	2.602e-06	233594	0	233594	114	IVNT	GIANT_BMI_EUR_2015
rs684382	chr1:49588464	A	G	ENSG00000186094	AGBL4	Body mass index	GIANT	25673413	Mixed	2015	-0.0187	0.0039	1.628e-06	235756	0	235756	125	IVNT	GIANT_BMI_Mixed_2015
rs684382	chr1:49588464	A	G	ENSG00000186094	AGBL4	Body mass index in non-smokers	GIANT	28443625	Mixed	2017	-0.0209	0.0044	2.69e-06	146917	0	146917	79	IVNT	GIANT_BMI-Non-smokers_Mixed_2017
rs672063	chr1:49588872	A	G	ENSG00000186094	AGBL4	Body mass index adjusted for smoking	GIANT	28443625	European	2017	-0.0199	0.0042	2.16e-06	163751	0	163751	73	IVNT	GIANT_BMI-adjusted-Smoking_EUR_2017
rs672063	chr1:49588872	A	G	ENSG00000186094	AGBL4	Body mass index adjusted for smoking	GIANT	28443625	Mixed	2017	-0.0202	0.0039	2.818e-07	185765	0	185765	79	IVNT	GIANT_BMI-adjusted-Smoking_Mixed_2017
rs672063	chr1:49588872	A	G	ENSG00000186094	AGBL4	Body mass index	GIANT	25673413	European	2015	-0.0199	0.0041	1.212e-06	233870	0	233870	114	IVNT	GIANT_BMI_EUR_2015
rs672063	chr1:49588872	A	G	ENSG00000186094	AGBL4	Body mass index	GIANT	25673413	Mixed	2015	-0.0199	0.004	6.525e-07	236032	0	236032	125	IVNT	GIANT_BMI_Mixed_2015
rs672063	chr1:49588872	A	G	ENSG00000186094	AGBL4	Body mass index in non-smokers	GIANT	28443625	Mixed	2017	-0.0216	0.0045	1.681e-06	147504	0	147504	79	IVNT	GIANT_BMI-Non-smokers_Mixed_2017
rs657452	chr1:49589847	A	G	ENSG00000186094	AGBL4	Body mass index in physically active indivdiuals	GIANT	28448500	European	2017	0.0207	0.0043	1.21e-06	137101	0	137101	57	IVNT	GIANT_BMI-Active_EUR_2017
rs657452	chr1:49589847	A	G	ENSG00000186094	AGBL4	Body mass index in physically active females	GIANT	28448500	Mixed	2017	0.0245	0.0052	2.89e-06	83884	0	83884	53	IVNT	GIANT_BMI-Active-F_Mixed_2017
rs657452	chr1:49589847	A	G	ENSG00000186094	AGBL4	Body mass index in physically active indivdiuals	GIANT	28448500	Mixed	2017	0.0198	0.0042	1.97e-06	144016	0	144016	60	IVNT	GIANT_BMI-Active_Mixed_2017
rs657452	chr1:49589847	A	G	ENSG00000186094	AGBL4	Body mass index adjusted for physical activity	GIANT	28448500	European	2017	0.0202	0.0039	1.74e-07	176624	0	176624	57	IVNT	GIANT_BMI-adjusted-PA_EUR_2017
rs657452	chr1:49589847	A	G	ENSG00000186094	AGBL4	Body mass index ajusted for physical activity in females	GIANT	28448500	Mixed	2017	0.0236	0.0048	7.68e-07	108185	0	108185	53	IVNT	GIANT_BMI-adjusted-PA-F_Mixed_2017
rs657452	chr1:49589847	A	G	ENSG00000186094	AGBL4	Body mass index adjusted for physical activity	GIANT	28448500	Mixed	2017	0.0185	0.0037	4.68e-07	190080	0	190080	60	IVNT	GIANT_BMI-adjusted-PA_Mixed_2017
rs657452	chr1:49589847	A	G	ENSG00000186094	AGBL4	Body mass index adjusted for smoking	GIANT	28443625	European	2017	0.0177	0.0038	2.845e-06	185743	0	185743	73	IVNT	GIANT_BMI-adjusted-Smoking_EUR_2017
rs657452	chr1:49589847	A	G	ENSG00000186094	AGBL4	Body mass index adjusted for smoking	GIANT	28443625	Mixed	2017	0.0167	0.0036	2.817e-06	208369	0	208369	79	IVNT	GIANT_BMI-adjusted-Smoking_Mixed_2017
rs657452	chr1:49589847	A	G	ENSG00000186094	AGBL4	Body mass index	GIANT	25673413	European	2015	0.0227	0.0031	5.482e-13	313651	0	313651	114	IVNT	GIANT_BMI_EUR_2015
rs657452	chr1:49589847	A	G	ENSG00000186094	AGBL4	Body mass index	GIANT	29273807	European	2018	0.016	0.0028	1.2e-08	449889	0	449889	112	IVNT	GIANT_BMI_EUR_2018
rs657452	chr1:49589847	A	G	ENSG00000186094	AGBL4	Body mass index in females greater than 50 years of age	GIANT	26426971	European	2015	0.022	0.0048	6e-06	102994	0	102994	114	IVNT	GIANT_BMI-F-GT-50_EUR_2015
rs657452	chr1:49589847	A	G	ENSG00000186094	AGBL4	Body mass index in females	GIANT	25673413	Mixed	2015	0.0233	0.0041	1.699e-08	167600	0	167600	107	IVNT	GIANT_BMI-F_Mixed_2015
rs657452	chr1:49589847	A	G	ENSG00000186094	AGBL4	Body mass index	GIANT	25673413	Mixed	2015	0.0227	0.0031	2.123e-13	318585	0	318585	125	IVNT	GIANT_BMI_Mixed_2015
rs657452	chr1:49589847	A	G	ENSG00000186094	AGBL4	Body mass index	GIANT	29273807	Mixed	2018	0.015	0.0025	1.7e-09	526508	0	526508	123	IVNT	GIANT_BMI_Mixed_2018
rs657452	chr1:49589847	A	G	ENSG00000186094	AGBL4	Body mass index in males	GIANT	25673413	Mixed	2015	0.0216	0.0042	2.527e-07	148754	0	148754	106	IVNT	GIANT_BMI-M_Mixed_2015
rs483330	chr1:49591977	A	G	ENSG00000186094	AGBL4	Body mass index adjusted for smoking	GIANT	28443625	European	2017	-0.0193	0.0042	4.102e-06	163660	0	163660	73	IVNT	GIANT_BMI-adjusted-Smoking_EUR_2017
rs483330	chr1:49591977	A	G	ENSG00000186094	AGBL4	Body mass index adjusted for smoking	GIANT	28443625	Mixed	2017	-0.0202	0.0039	2.528e-07	185671	0	185671	79	IVNT	GIANT_BMI-adjusted-Smoking_Mixed_2017
rs483330	chr1:49591977	A	G	ENSG00000186094	AGBL4	Body mass index	GIANT	25673413	European	2015	-0.0196	0.004	9.584e-07	233960	0	233960	114	IVNT	GIANT_BMI_EUR_2015
rs483330	chr1:49591977	A	G	ENSG00000186094	AGBL4	Body mass index	GIANT	25673413	Mixed	2015	-0.0196	0.0039	5.018e-07	236122	0	236122	125	IVNT	GIANT_BMI_Mixed_2015
rs483330	chr1:49591977	A	G	ENSG00000186094	AGBL4	Body mass index in non-smokers	GIANT	28443625	Mixed	2017	-0.0215	0.0044	1.244e-06	147178	0	147178	79	IVNT	GIANT_BMI-Non-smokers_Mixed_2017
rs523473	chr1:49613901	A	G	ENSG00000186094	AGBL4	Body mass index adjusted for smoking	GIANT	28443625	Mixed	2017	-0.0187	0.0039	1.897e-06	185623	0	185623	79	IVNT	GIANT_BMI-adjusted-Smoking_Mixed_2017
rs523473	chr1:49613901	A	G	ENSG00000186094	AGBL4	Body mass index	GIANT	25673413	European	2015	-0.0191	0.0041	3.185e-06	233241	0	233241	114	IVNT	GIANT_BMI_EUR_2015
rs523473	chr1:49613901	A	G	ENSG00000186094	AGBL4	Body mass index	GIANT	25673413	Mixed	2015	-0.0192	0.004	1.587e-06	235403	0	235403	125	IVNT	GIANT_BMI_Mixed_2015
rs523473	chr1:49613901	A	G	ENSG00000186094	AGBL4	Body mass index in non-smokers	GIANT	28443625	Mixed	2017	-0.0198	0.0044	7.529e-06	147404	0	147404	79	IVNT	GIANT_BMI-Non-smokers_Mixed_2017
rs666486	chr1:49615546	T	C	ENSG00000186094	AGBL4	Body mass index adjusted for smoking	GIANT	28443625	European	2017	0.0197	0.0042	2.644e-06	163862	0	163862	73	IVNT	GIANT_BMI-adjusted-Smoking_EUR_2017
rs666486	chr1:49615546	T	C	ENSG00000186094	AGBL4	Body mass index adjusted for smoking	GIANT	28443625	Mixed	2017	0.0199	0.0039	3.881e-07	185876	0	185876	79	IVNT	GIANT_BMI-adjusted-Smoking_Mixed_2017
rs666486	chr1:49615546	T	C	ENSG00000186094	AGBL4	Body mass index	GIANT	25673413	European	2015	0.0196	0.004	9.584e-07	234016	0	234016	114	IVNT	GIANT_BMI_EUR_2015
rs666486	chr1:49615546	T	C	ENSG00000186094	AGBL4	Body mass index	GIANT	25673413	Mixed	2015	0.0196	0.0039	5.018e-07	236178	0	236178	125	IVNT	GIANT_BMI_Mixed_2015
rs666486	chr1:49615546	T	C	ENSG00000186094	AGBL4	Body mass index in non-smokers	GIANT	28443625	Mixed	2017	0.0216	0.0044	1.16e-06	147580	0	147580	79	IVNT	GIANT_BMI-Non-smokers_Mixed_2017
rs513360	chr1:49627502	T	C	ENSG00000186094	AGBL4	Body mass index adjusted for physical activity	GIANT	28448500	European	2017	0.02	0.0045	9.46e-06	138088	0	138088	57	IVNT	GIANT_BMI-adjusted-PA_EUR_2017
rs513360	chr1:49627502	T	C	ENSG00000186094	AGBL4	Body mass index adjusted for smoking	GIANT	28443625	European	2017	0.0192	0.0041	2.786e-06	164630	0	164630	73	IVNT	GIANT_BMI-adjusted-Smoking_EUR_2017
rs513360	chr1:49627502	T	C	ENSG00000186094	AGBL4	Body mass index adjusted for smoking	GIANT	28443625	Mixed	2017	0.0185	0.0038	1.302e-06	186644	0	186644	79	IVNT	GIANT_BMI-adjusted-Smoking_Mixed_2017
rs513360	chr1:49627502	T	C	ENSG00000186094	AGBL4	Body mass index	GIANT	25673413	European	2015	0.0192	0.004	1.587e-06	233971	0	233971	114	IVNT	GIANT_BMI_EUR_2015
rs513360	chr1:49627502	T	C	ENSG00000186094	AGBL4	Body mass index	GIANT	25673413	Mixed	2015	0.0191	0.0039	9.71e-07	236133	0	236133	125	IVNT	GIANT_BMI_Mixed_2015
rs513360	chr1:49627502	T	C	ENSG00000186094	AGBL4	Body mass index in non-smokers	GIANT	28443625	Mixed	2017	0.0195	0.0044	9.799e-06	148098	0	148098	79	IVNT	GIANT_BMI-Non-smokers_Mixed_2017
rs514453	chr1:49627659	T	C	ENSG00000186094	AGBL4	Body mass index adjusted for smoking	GIANT	28443625	European	2017	-0.0189	0.0042	6.539e-06	163879	0	163879	73	IVNT	GIANT_BMI-adjusted-Smoking_EUR_2017
rs514453	chr1:49627659	T	C	ENSG00000186094	AGBL4	Body mass index adjusted for smoking	GIANT	28443625	Mixed	2017	-0.0178	0.0039	4.714e-06	185893	0	185893	79	IVNT	GIANT_BMI-adjusted-Smoking_Mixed_2017
rs514453	chr1:49627659	T	C	ENSG00000186094	AGBL4	Body mass index	GIANT	25673413	European	2015	-0.0189	0.004	2.301e-06	234017	0	234017	114	IVNT	GIANT_BMI_EUR_2015
rs514453	chr1:49627659	T	C	ENSG00000186094	AGBL4	Body mass index	GIANT	25673413	Mixed	2015	-0.0191	0.0039	9.71e-07	236179	0	236179	125	IVNT	GIANT_BMI_Mixed_2015
rs486377	chr1:49635335	T	C	ENSG00000186094	AGBL4	Body mass index adjusted for smoking	GIANT	28443625	European	2017	-0.0187	0.0042	7.9e-06	163875	0	163875	73	IVNT	GIANT_BMI-adjusted-Smoking_EUR_2017
rs486377	chr1:49635335	T	C	ENSG00000186094	AGBL4	Body mass index adjusted for smoking	GIANT	28443625	Mixed	2017	-0.0191	0.0039	1.048e-06	185889	0	185889	79	IVNT	GIANT_BMI-adjusted-Smoking_Mixed_2017
rs486377	chr1:49635335	T	C	ENSG00000186094	AGBL4	Body mass index	GIANT	25673413	European	2015	-0.0189	0.004	2.301e-06	234017	0	234017	114	IVNT	GIANT_BMI_EUR_2015
rs486377	chr1:49635335	T	C	ENSG00000186094	AGBL4	Body mass index	GIANT	25673413	Mixed	2015	-0.0189	0.0039	1.259e-06	236179	0	236179	125	IVNT	GIANT_BMI_Mixed_2015
rs486377	chr1:49635335	T	C	ENSG00000186094	AGBL4	Body mass index in non-smokers	GIANT	28443625	Mixed	2017	-0.0204	0.0044	4.046e-06	147586	0	147586	79	IVNT	GIANT_BMI-Non-smokers_Mixed_2017
rs481462	chr1:49639368	A	G	ENSG00000186094	AGBL4	Body mass index adjusted for smoking	GIANT	28443625	European	2017	-0.0201	0.0042	1.656e-06	163818	0	163818	73	IVNT	GIANT_BMI-adjusted-Smoking_EUR_2017
rs481462	chr1:49639368	A	G	ENSG00000186094	AGBL4	Body mass index adjusted for smoking	GIANT	28443625	Mixed	2017	-0.02	0.0039	3.674e-07	185832	0	185832	79	IVNT	GIANT_BMI-adjusted-Smoking_Mixed_2017
rs481462	chr1:49639368	A	G	ENSG00000186094	AGBL4	Body mass index	GIANT	25673413	European	2015	-0.0195	0.0041	1.974e-06	233906	0	233906	114	IVNT	GIANT_BMI_EUR_2015
rs481462	chr1:49639368	A	G	ENSG00000186094	AGBL4	Body mass index	GIANT	25673413	Mixed	2015	-0.0195	0.004	1.088e-06	236068	0	236068	125	IVNT	GIANT_BMI_Mixed_2015
rs481462	chr1:49639368	A	G	ENSG00000186094	AGBL4	Body mass index in non-smokers	GIANT	28443625	Mixed	2017	-0.0213	0.0045	1.726e-06	147545	0	147545	79	IVNT	GIANT_BMI-Non-smokers_Mixed_2017
rs354169	chr1:49655430	A	T	ENSG00000186094	AGBL4	Body mass index adjusted for smoking	GIANT	28443625	European	2017	0.0192	0.0042	4.782e-06	163867	0	163867	73	IVNT	GIANT_BMI-adjusted-Smoking_EUR_2017
rs354169	chr1:49655430	A	T	ENSG00000186094	AGBL4	Body mass index adjusted for smoking	GIANT	28443625	Mixed	2017	0.0196	0.0039	5.785e-07	185877	0	185877	79	IVNT	GIANT_BMI-adjusted-Smoking_Mixed_2017
rs354169	chr1:49655430	A	T	ENSG00000186094	AGBL4	Body mass index	GIANT	25673413	European	2015	0.019	0.0041	3.584e-06	233843	0	233843	114	IVNT	GIANT_BMI_EUR_2015
rs354169	chr1:49655430	A	T	ENSG00000186094	AGBL4	Body mass index	GIANT	25673413	Mixed	2015	0.0188	0.0039	1.432e-06	236005	0	236005	125	IVNT	GIANT_BMI_Mixed_2015
rs354169	chr1:49655430	A	T	ENSG00000186094	AGBL4	Body mass index in non-smokers	GIANT	28443625	Mixed	2017	0.0207	0.0044	2.834e-06	147577	0	147577	79	IVNT	GIANT_BMI-Non-smokers_Mixed_2017
rs354160	chr1:49659790	A	G	ENSG00000186094	AGBL4	Body mass index adjusted for smoking	GIANT	28443625	European	2017	-0.0199	0.0042	1.991e-06	163868	0	163868	73	IVNT	GIANT_BMI-adjusted-Smoking_EUR_2017
rs354160	chr1:49659790	A	G	ENSG00000186094	AGBL4	Body mass index adjusted for smoking	GIANT	28443625	Mixed	2017	-0.0199	0.0039	4.363e-07	185882	0	185882	79	IVNT	GIANT_BMI-adjusted-Smoking_Mixed_2017
rs354160	chr1:49659790	A	G	ENSG00000186094	AGBL4	Body mass index	GIANT	25673413	European	2015	-0.0194	0.0041	2.226e-06	233846	0	233846	114	IVNT	GIANT_BMI_EUR_2015
rs354160	chr1:49659790	A	G	ENSG00000186094	AGBL4	Body mass index	GIANT	25673413	Mixed	2015	-0.0194	0.004	1.235e-06	236008	0	236008	125	IVNT	GIANT_BMI_Mixed_2015
rs354160	chr1:49659790	A	G	ENSG00000186094	AGBL4	Body mass index in non-smokers	GIANT	28443625	Mixed	2017	-0.0212	0.0044	1.775e-06	147583	0	147583	79	IVNT	GIANT_BMI-Non-smokers_Mixed_2017
rs354161	chr1:49661516	T	C	ENSG00000186094	AGBL4	Body mass index adjusted for smoking	GIANT	28443625	European	2017	0.0199	0.0042	2.048e-06	163868	0	163868	73	IVNT	GIANT_BMI-adjusted-Smoking_EUR_2017
rs354161	chr1:49661516	T	C	ENSG00000186094	AGBL4	Body mass index adjusted for smoking	GIANT	28443625	Mixed	2017	0.0188	0.0039	1.514e-06	185882	0	185882	79	IVNT	GIANT_BMI-adjusted-Smoking_Mixed_2017
rs354161	chr1:49661516	T	C	ENSG00000186094	AGBL4	Body mass index	GIANT	25673413	European	2015	0.0194	0.0041	2.226e-06	233846	0	233846	114	IVNT	GIANT_BMI_EUR_2015
rs354161	chr1:49661516	T	C	ENSG00000186094	AGBL4	Body mass index	GIANT	25673413	Mixed	2015	0.0193	0.004	1.4e-06	236008	0	236008	125	IVNT	GIANT_BMI_Mixed_2015
rs354162	chr1:49663166	T	C	ENSG00000186094	AGBL4	Body mass index adjusted for smoking	GIANT	28443625	European	2017	0.0199	0.0042	1.991e-06	163870	0	163870	73	IVNT	GIANT_BMI-adjusted-Smoking_EUR_2017
rs354162	chr1:49663166	T	C	ENSG00000186094	AGBL4	Body mass index adjusted for smoking	GIANT	28443625	Mixed	2017	0.0198	0.0039	4.302e-07	185884	0	185884	79	IVNT	GIANT_BMI-adjusted-Smoking_Mixed_2017
rs354162	chr1:49663166	T	C	ENSG00000186094	AGBL4	Body mass index	GIANT	25673413	European	2015	0.0194	0.0041	2.226e-06	233845	0	233845	114	IVNT	GIANT_BMI_EUR_2015
rs354162	chr1:49663166	T	C	ENSG00000186094	AGBL4	Body mass index	GIANT	25673413	Mixed	2015	0.0194	0.004	1.235e-06	236007	0	236007	125	IVNT	GIANT_BMI_Mixed_2015
rs354162	chr1:49663166	T	C	ENSG00000186094	AGBL4	Body mass index in non-smokers	GIANT	28443625	Mixed	2017	0.0209	0.0044	2.638e-06	147584	0	147584	79	IVNT	GIANT_BMI-Non-smokers_Mixed_2017
rs354164	chr1:49665436	T	C	ENSG00000186094	AGBL4	Body mass index adjusted for smoking	GIANT	28443625	European	2017	-0.0191	0.0042	5.234e-06	163632	0	163632	73	IVNT	GIANT_BMI-adjusted-Smoking_EUR_2017
rs354164	chr1:49665436	T	C	ENSG00000186094	AGBL4	Body mass index adjusted for smoking in females	GIANT	28443625	Mixed	2017	-0.0224	0.0051	9.783e-06	108446	0	108446	73	IVNT	GIANT_BMI-adjusted-Smoking-F_Mixed_2017
rs354164	chr1:49665436	T	C	ENSG00000186094	AGBL4	Body mass index adjusted for smoking	GIANT	28443625	Mixed	2017	-0.0202	0.0039	2.958e-07	185646	0	185646	79	IVNT	GIANT_BMI-adjusted-Smoking_Mixed_2017
rs354164	chr1:49665436	T	C	ENSG00000186094	AGBL4	Body mass index	GIANT	25673413	European	2015	-0.0187	0.0041	5.092e-06	233783	0	233783	114	IVNT	GIANT_BMI_EUR_2015
rs354164	chr1:49665436	T	C	ENSG00000186094	AGBL4	Body mass index	GIANT	25673413	Mixed	2015	-0.0187	0.0039	1.628e-06	235945	0	235945	125	IVNT	GIANT_BMI_Mixed_2015
rs354164	chr1:49665436	T	C	ENSG00000186094	AGBL4	Body mass index in non-smokers	GIANT	28443625	Mixed	2017	-0.0211	0.0044	2.09e-06	147432	0	147432	79	IVNT	GIANT_BMI-Non-smokers_Mixed_2017
rs354167	chr1:49671050	T	C	ENSG00000186094	AGBL4	Body mass index adjusted for smoking	GIANT	28443625	European	2017	0.0199	0.0042	1.991e-06	163860	0	163860	73	IVNT	GIANT_BMI-adjusted-Smoking_EUR_2017
rs354167	chr1:49671050	T	C	ENSG00000186094	AGBL4	Body mass index adjusted for smoking	GIANT	28443625	Mixed	2017	0.02	0.0039	3.699e-07	185874	0	185874	79	IVNT	GIANT_BMI-adjusted-Smoking_Mixed_2017
rs354167	chr1:49671050	T	C	ENSG00000186094	AGBL4	Body mass index	GIANT	25673413	European	2015	0.0195	0.0041	1.974e-06	233846	0	233846	114	IVNT	GIANT_BMI_EUR_2015
rs354167	chr1:49671050	T	C	ENSG00000186094	AGBL4	Body mass index	GIANT	25673413	Mixed	2015	0.0194	0.004	1.235e-06	236008	0	236008	125	IVNT	GIANT_BMI_Mixed_2015
rs354167	chr1:49671050	T	C	ENSG00000186094	AGBL4	Body mass index in non-smokers	GIANT	28443625	Mixed	2017	0.0212	0.0045	1.849e-06	147577	0	147577	79	IVNT	GIANT_BMI-Non-smokers_Mixed_2017
rs355205	chr1:49672039	T	C	ENSG00000186094	AGBL4	Body mass index adjusted for smoking	GIANT	28443625	European	2017	0.0191	0.0043	7.151e-06	160043	0	160043	73	IVNT	GIANT_BMI-adjusted-Smoking_EUR_2017
rs355205	chr1:49672039	T	C	ENSG00000186094	AGBL4	Body mass index adjusted for smoking	GIANT	28443625	Mixed	2017	0.0198	0.0042	2.014e-06	170023	0	170023	79	IVNT	GIANT_BMI-adjusted-Smoking_Mixed_2017
rs355205	chr1:49672039	T	C	ENSG00000186094	AGBL4	Body mass index	GIANT	25673413	European	2015	0.019	0.0041	3.584e-06	230139	0	230139	114	IVNT	GIANT_BMI_EUR_2015
rs355205	chr1:49672039	T	C	ENSG00000186094	AGBL4	Body mass index	GIANT	25673413	Mixed	2015	0.019	0.004	2.034e-06	230139	0	230139	125	IVNT	GIANT_BMI_Mixed_2015
rs355205	chr1:49672039	T	C	ENSG00000186094	AGBL4	Body mass index in non-smokers	GIANT	28443625	Mixed	2017	0.021	0.0047	6.436e-06	134445	0	134445	79	IVNT	GIANT_BMI-Non-smokers_Mixed_2017
rs11205614	chr1:49709949	A	T	ENSG00000186094	AGBL4	Body mass index adjusted for smoking	GIANT	28443625	European	2017	0.0195	0.0042	3.309e-06	163861	0	163861	73	IVNT	GIANT_BMI-adjusted-Smoking_EUR_2017
rs11205614	chr1:49709949	A	T	ENSG00000186094	AGBL4	Body mass index adjusted for smoking	GIANT	28443625	Mixed	2017	0.0192	0.0039	9.331e-07	185875	0	185875	79	IVNT	GIANT_BMI-adjusted-Smoking_Mixed_2017
rs11205614	chr1:49709949	A	T	ENSG00000186094	AGBL4	Body mass index	GIANT	25673413	European	2015	0.0191	0.0041	3.185e-06	233845	0	233845	114	IVNT	GIANT_BMI_EUR_2015
rs11205614	chr1:49709949	A	T	ENSG00000186094	AGBL4	Body mass index	GIANT	25673413	Mixed	2015	0.0189	0.004	2.301e-06	236007	0	236007	125	IVNT	GIANT_BMI_Mixed_2015
rs12121950	chr1:49710264	T	G	ENSG00000186094	AGBL4	Body mass index adjusted for smoking	GIANT	28443625	European	2017	0.02	0.0042	1.718e-06	163862	0	163862	73	IVNT	GIANT_BMI-adjusted-Smoking_EUR_2017
rs12121950	chr1:49710264	T	G	ENSG00000186094	AGBL4	Body mass index adjusted for smoking in females	GIANT	28443625	Mixed	2017	0.0225	0.0051	8.957e-06	108652	0	108652	73	IVNT	GIANT_BMI-adjusted-Smoking-F_Mixed_2017
rs12121950	chr1:49710264	T	G	ENSG00000186094	AGBL4	Body mass index adjusted for smoking	GIANT	28443625	Mixed	2017	0.0208	0.0039	1.277e-07	185876	0	185876	79	IVNT	GIANT_BMI-adjusted-Smoking_Mixed_2017
rs12121950	chr1:49710264	T	G	ENSG00000186094	AGBL4	Body mass index	GIANT	25673413	European	2015	0.0195	0.0041	1.974e-06	233845	0	233845	114	IVNT	GIANT_BMI_EUR_2015
rs12121950	chr1:49710264	T	G	ENSG00000186094	AGBL4	Body mass index	GIANT	25673413	Mixed	2015	0.0195	0.004	1.088e-06	236007	0	236007	125	IVNT	GIANT_BMI_Mixed_2015
rs12121950	chr1:49710264	T	G	ENSG00000186094	AGBL4	Body mass index in non-smokers	GIANT	28443625	Mixed	2017	0.0216	0.0045	2.014e-06	147580	0	147580	79	IVNT	GIANT_BMI-Non-smokers_Mixed_2017
rs6677300	chr1:49719903	A	G	ENSG00000186094	AGBL4	Body mass index adjusted for smoking	GIANT	28443625	European	2017	0.0218	0.0045	1.085e-06	139097	0	139097	73	IVNT	GIANT_BMI-adjusted-Smoking_EUR_2017
rs6677300	chr1:49719903	A	G	ENSG00000186094	AGBL4	Body mass index adjusted for smoking in females	GIANT	28443625	Mixed	2017	0.0243	0.0055	8.423e-06	93073	0	93073	73	IVNT	GIANT_BMI-adjusted-Smoking-F_Mixed_2017
rs6677300	chr1:49719903	A	G	ENSG00000186094	AGBL4	Body mass index adjusted for smoking	GIANT	28443625	Mixed	2017	0.0233	0.0043	7.541e-08	151694	0	151694	79	IVNT	GIANT_BMI-adjusted-Smoking_Mixed_2017
rs6677300	chr1:49719903	A	G	ENSG00000186094	AGBL4	Body mass index	GIANT	25673413	European	2015	0.0194	0.0042	3.855e-06	214168	0	214168	114	IVNT	GIANT_BMI_EUR_2015
rs6677300	chr1:49719903	A	G	ENSG00000186094	AGBL4	Body mass index	GIANT	25673413	Mixed	2015	0.0194	0.0041	2.226e-06	214168	0	214168	125	IVNT	GIANT_BMI_Mixed_2015
rs6677300	chr1:49719903	A	G	ENSG00000186094	AGBL4	Body mass index in non-smokers	GIANT	28443625	Mixed	2017	0.023	0.0048	1.761e-06	121476	0	121476	79	IVNT	GIANT_BMI-Non-smokers_Mixed_2017
rs12119071	chr1:49732254	T	C	ENSG00000186094	AGBL4	Body mass index adjusted for smoking	GIANT	28443625	European	2017	0.0208	0.0047	8.927e-06	163837	0	163837	73	IVNT	GIANT_BMI-adjusted-Smoking_EUR_2017
rs12119071	chr1:49732254	T	C	ENSG00000186094	AGBL4	Body mass index adjusted for smoking	GIANT	28443625	Mixed	2017	0.0219	0.0044	7.894e-07	185851	0	185851	79	IVNT	GIANT_BMI-adjusted-Smoking_Mixed_2017
rs12119071	chr1:49732254	T	C	ENSG00000186094	AGBL4	Body mass index	GIANT	23754948	European	2013	0.024	0.005373	7.929e-06	126576	0	126576	46	IVNT	GIANT_BMI_EUR_2013
rs241465	chr1:49738938	A	G	ENSG00000186094	AGBL4	Body mass index adjusted for smoking	GIANT	28443625	European	2017	-0.0196	0.0043	5.564e-06	154739	0	154739	73	IVNT	GIANT_BMI-adjusted-Smoking_EUR_2017
rs241465	chr1:49738938	A	G	ENSG00000186094	AGBL4	Body mass index adjusted for smoking	GIANT	28443625	Mixed	2017	-0.0189	0.0041	3.998e-06	168553	0	168553	79	IVNT	GIANT_BMI-adjusted-Smoking_Mixed_2017
rs241465	chr1:49738938	A	G	ENSG00000186094	AGBL4	Body mass index	GIANT	25673413	European	2015	-0.0193	0.0041	2.51e-06	233843	0	233843	114	IVNT	GIANT_BMI_EUR_2015
rs241465	chr1:49738938	A	G	ENSG00000186094	AGBL4	Body mass index	GIANT	25673413	Mixed	2015	-0.0193	0.004	1.4e-06	236005	0	236005	125	IVNT	GIANT_BMI_Mixed_2015
rs241463	chr1:49747718	T	C	ENSG00000186094	AGBL4	Body mass index adjusted for physical activity	GIANT	28448500	European	2017	0.0206	0.0045	5.54e-06	138087	0	138087	57	IVNT	GIANT_BMI-adjusted-PA_EUR_2017
rs241463	chr1:49747718	T	C	ENSG00000186094	AGBL4	Body mass index adjusted for physical activity	GIANT	28448500	Mixed	2017	0.0192	0.0043	8.36e-06	151543	0	151543	60	IVNT	GIANT_BMI-adjusted-PA_Mixed_2017
rs241463	chr1:49747718	T	C	ENSG00000186094	AGBL4	Body mass index adjusted for smoking	GIANT	28443625	European	2017	0.02	0.0042	1.827e-06	163873	0	163873	73	IVNT	GIANT_BMI-adjusted-Smoking_EUR_2017
rs241463	chr1:49747718	T	C	ENSG00000186094	AGBL4	Body mass index adjusted for smoking	GIANT	28443625	Mixed	2017	0.0206	0.0039	1.689e-07	185887	0	185887	79	IVNT	GIANT_BMI-adjusted-Smoking_Mixed_2017
rs241463	chr1:49747718	T	C	ENSG00000186094	AGBL4	Body mass index	GIANT	25673413	European	2015	0.0192	0.0041	2.828e-06	233818	0	233818	114	IVNT	GIANT_BMI_EUR_2015
rs241463	chr1:49747718	T	C	ENSG00000186094	AGBL4	Body mass index	GIANT	25673413	Mixed	2015	0.0192	0.004	1.587e-06	235980	0	235980	125	IVNT	GIANT_BMI_Mixed_2015
rs241463	chr1:49747718	T	C	ENSG00000186094	AGBL4	Body mass index in non-smokers	GIANT	28443625	Mixed	2017	0.0211	0.0045	2.19e-06	147584	0	147584	79	IVNT	GIANT_BMI-Non-smokers_Mixed_2017
rs241501	chr1:49765438	T	G	ENSG00000186094	AGBL4	Body mass index adjusted for smoking	GIANT	28443625	Mixed	2017	0.022	0.0044	7.313e-07	186452	0	186452	79	IVNT	GIANT_BMI-adjusted-Smoking_Mixed_2017
rs241469	chr1:49765747	T	C	ENSG00000186094	AGBL4	Body mass index adjusted for smoking	GIANT	28443625	European	2017	-0.0195	0.0042	3.116e-06	163868	0	163868	73	IVNT	GIANT_BMI-adjusted-Smoking_EUR_2017
rs241469	chr1:49765747	T	C	ENSG00000186094	AGBL4	Body mass index adjusted for smoking	GIANT	28443625	Mixed	2017	-0.0201	0.0039	3.224e-07	185882	0	185882	79	IVNT	GIANT_BMI-adjusted-Smoking_Mixed_2017
rs241469	chr1:49765747	T	C	ENSG00000186094	AGBL4	Body mass index	GIANT	25673413	European	2015	-0.0189	0.0041	4.031e-06	233855	0	233855	114	IVNT	GIANT_BMI_EUR_2015
rs241469	chr1:49765747	T	C	ENSG00000186094	AGBL4	Body mass index	GIANT	25673413	Mixed	2015	-0.0189	0.0039	1.259e-06	236017	0	236017	125	IVNT	GIANT_BMI_Mixed_2015
rs241469	chr1:49765747	T	C	ENSG00000186094	AGBL4	Body mass index in non-smokers	GIANT	28443625	Mixed	2017	-0.0204	0.0045	4.872e-06	147580	0	147580	79	IVNT	GIANT_BMI-Non-smokers_Mixed_2017
rs241472	chr1:49771853	T	C	ENSG00000186094	AGBL4	Body mass index adjusted for smoking	GIANT	28443625	European	2017	-0.0197	0.0042	2.612e-06	163620	0	163620	73	IVNT	GIANT_BMI-adjusted-Smoking_EUR_2017
rs241472	chr1:49771853	T	C	ENSG00000186094	AGBL4	Body mass index adjusted for smoking in females	GIANT	28443625	Mixed	2017	-0.0236	0.0051	3.173e-06	108440	0	108440	73	IVNT	GIANT_BMI-adjusted-Smoking-F_Mixed_2017
rs241472	chr1:49771853	T	C	ENSG00000186094	AGBL4	Body mass index adjusted for smoking	GIANT	28443625	Mixed	2017	-0.0215	0.0039	4.883e-08	185633	0	185633	79	IVNT	GIANT_BMI-adjusted-Smoking_Mixed_2017
rs241472	chr1:49771853	T	C	ENSG00000186094	AGBL4	Body mass index	GIANT	25673413	European	2015	-0.0191	0.0041	3.185e-06	233789	0	233789	114	IVNT	GIANT_BMI_EUR_2015
rs241472	chr1:49771853	T	C	ENSG00000186094	AGBL4	Body mass index	GIANT	25673413	Mixed	2015	-0.0191	0.0039	9.71e-07	235951	0	235951	125	IVNT	GIANT_BMI_Mixed_2015
rs241472	chr1:49771853	T	C	ENSG00000186094	AGBL4	Body mass index in non-smokers	GIANT	28443625	Mixed	2017	-0.0217	0.0045	1.121e-06	147415	0	147415	79	IVNT	GIANT_BMI-Non-smokers_Mixed_2017
rs241473	chr1:49772452	A	T	ENSG00000186094	AGBL4	Body mass index adjusted for smoking	GIANT	28443625	European	2017	0.0197	0.0042	2.697e-06	163869	0	163869	73	IVNT	GIANT_BMI-adjusted-Smoking_EUR_2017
rs241473	chr1:49772452	A	T	ENSG00000186094	AGBL4	Body mass index adjusted for smoking	GIANT	28443625	Mixed	2017	0.0204	0.0039	2.338e-07	185883	0	185883	79	IVNT	GIANT_BMI-adjusted-Smoking_Mixed_2017
rs241473	chr1:49772452	A	T	ENSG00000186094	AGBL4	Body mass index	GIANT	25673413	European	2015	0.0191	0.0041	3.185e-06	233861	0	233861	114	IVNT	GIANT_BMI_EUR_2015
rs241473	chr1:49772452	A	T	ENSG00000186094	AGBL4	Body mass index	GIANT	25673413	Mixed	2015	0.019	0.0039	1.106e-06	236023	0	236023	125	IVNT	GIANT_BMI_Mixed_2015
rs241473	chr1:49772452	A	T	ENSG00000186094	AGBL4	Body mass index in non-smokers	GIANT	28443625	Mixed	2017	0.021	0.0045	2.569e-06	147583	0	147583	79	IVNT	GIANT_BMI-Non-smokers_Mixed_2017
rs241497	chr1:49774892	A	G	ENSG00000186094	AGBL4	Body mass index adjusted for smoking	GIANT	28443625	European	2017	-0.02	0.0042	1.888e-06	163868	0	163868	73	IVNT	GIANT_BMI-adjusted-Smoking_EUR_2017
rs241497	chr1:49774892	A	G	ENSG00000186094	AGBL4	Body mass index adjusted for smoking in females	GIANT	28443625	Mixed	2017	-0.0227	0.005	5.589e-06	108658	0	108658	73	IVNT	GIANT_BMI-adjusted-Smoking-F_Mixed_2017
rs241497	chr1:49774892	A	G	ENSG00000186094	AGBL4	Body mass index adjusted for smoking	GIANT	28443625	Mixed	2017	-0.0209	0.0039	8.144e-08	185877	0	185877	79	IVNT	GIANT_BMI-adjusted-Smoking_Mixed_2017
rs241497	chr1:49774892	A	G	ENSG00000186094	AGBL4	Body mass index	GIANT	25673413	European	2015	-0.0193	0.0041	2.51e-06	233862	0	233862	114	IVNT	GIANT_BMI_EUR_2015
rs241497	chr1:49774892	A	G	ENSG00000186094	AGBL4	Body mass index	GIANT	25673413	Mixed	2015	-0.0195	0.0039	5.733e-07	236024	0	236024	125	IVNT	GIANT_BMI_Mixed_2015
rs241497	chr1:49774892	A	G	ENSG00000186094	AGBL4	Body mass index in non-smokers	GIANT	28443625	Mixed	2017	-0.0211	0.0044	1.685e-06	147578	0	147578	79	IVNT	GIANT_BMI-Non-smokers_Mixed_2017
rs151728	chr1:49774938	A	G	ENSG00000186094	AGBL4	Body mass index adjusted for smoking	GIANT	28443625	European	2017	-0.0197	0.0042	2.686e-06	163871	0	163871	73	IVNT	GIANT_BMI-adjusted-Smoking_EUR_2017
rs151728	chr1:49774938	A	G	ENSG00000186094	AGBL4	Body mass index adjusted for smoking	GIANT	28443625	Mixed	2017	-0.0204	0.0039	2.269e-07	185885	0	185885	79	IVNT	GIANT_BMI-adjusted-Smoking_Mixed_2017
rs151728	chr1:49774938	A	G	ENSG00000186094	AGBL4	Body mass index	GIANT	25673413	European	2015	-0.0193	0.0041	2.51e-06	233865	0	233865	114	IVNT	GIANT_BMI_EUR_2015
rs151728	chr1:49774938	A	G	ENSG00000186094	AGBL4	Body mass index	GIANT	25673413	Mixed	2015	-0.0192	0.0039	8.519e-07	236027	0	236027	125	IVNT	GIANT_BMI_Mixed_2015
rs151728	chr1:49774938	A	G	ENSG00000186094	AGBL4	Body mass index in non-smokers	GIANT	28443625	Mixed	2017	-0.021	0.0045	2.407e-06	147585	0	147585	79	IVNT	GIANT_BMI-Non-smokers_Mixed_2017
rs241460	chr1:49782772	A	G	ENSG00000186094	AGBL4	Body mass index adjusted for smoking	GIANT	28443625	European	2017	0.0195	0.0042	3.389e-06	163767	0	163767	73	IVNT	GIANT_BMI-adjusted-Smoking_EUR_2017
rs241460	chr1:49782772	A	G	ENSG00000186094	AGBL4	Body mass index adjusted for smoking	GIANT	28443625	Mixed	2017	0.0201	0.0039	3.55e-07	185781	0	185781	79	IVNT	GIANT_BMI-adjusted-Smoking_Mixed_2017
rs241460	chr1:49782772	A	G	ENSG00000186094	AGBL4	Body mass index	GIANT	25673413	European	2015	0.0191	0.0041	3.185e-06	233683	0	233683	114	IVNT	GIANT_BMI_EUR_2015
rs241460	chr1:49782772	A	G	ENSG00000186094	AGBL4	Body mass index	GIANT	25673413	Mixed	2015	0.0191	0.004	1.797e-06	235845	0	235845	125	IVNT	GIANT_BMI_Mixed_2015
rs241460	chr1:49782772	A	G	ENSG00000186094	AGBL4	Body mass index in non-smokers	GIANT	28443625	Mixed	2017	0.021	0.0045	3.657e-06	147515	0	147515	79	IVNT	GIANT_BMI-Non-smokers_Mixed_2017
rs1494461	chr1:49787196	T	C	ENSG00000186094	AGBL4	Body mass index adjusted for smoking	GIANT	28443625	European	2017	-0.02	0.0042	1.726e-06	163666	0	163666	73	IVNT	GIANT_BMI-adjusted-Smoking_EUR_2017
rs1494461	chr1:49787196	T	C	ENSG00000186094	AGBL4	Body mass index adjusted for smoking in females	GIANT	28443625	Mixed	2017	-0.0227	0.005	5.595e-06	108418	0	108418	73	IVNT	GIANT_BMI-adjusted-Smoking-F_Mixed_2017
rs1494461	chr1:49787196	T	C	ENSG00000186094	AGBL4	Body mass index adjusted for smoking	GIANT	28443625	Mixed	2017	-0.0208	0.0039	9.193e-08	185609	0	185609	79	IVNT	GIANT_BMI-adjusted-Smoking_Mixed_2017
rs1494461	chr1:49787196	T	C	ENSG00000186094	AGBL4	Body mass index	GIANT	25673413	European	2015	-0.0192	0.0041	2.828e-06	233779	0	233779	114	IVNT	GIANT_BMI_EUR_2015
rs1494461	chr1:49787196	T	C	ENSG00000186094	AGBL4	Body mass index	GIANT	25673413	Mixed	2015	-0.0194	0.0039	6.546e-07	235941	0	235941	125	IVNT	GIANT_BMI_Mixed_2015
rs1494461	chr1:49787196	T	C	ENSG00000186094	AGBL4	Body mass index in non-smokers	GIANT	28443625	Mixed	2017	-0.0211	0.0044	1.707e-06	147406	0	147406	79	IVNT	GIANT_BMI-Non-smokers_Mixed_2017
rs241461	chr1:49787255	A	T	ENSG00000186094	AGBL4	Body mass index adjusted for smoking	GIANT	28443625	European	2017	-0.0198	0.0042	2.249e-06	163869	0	163869	73	IVNT	GIANT_BMI-adjusted-Smoking_EUR_2017
rs241461	chr1:49787255	A	T	ENSG00000186094	AGBL4	Body mass index adjusted for smoking	GIANT	28443625	Mixed	2017	-0.0205	0.0039	2.018e-07	185883	0	185883	79	IVNT	GIANT_BMI-adjusted-Smoking_Mixed_2017
rs241461	chr1:49787255	A	T	ENSG00000186094	AGBL4	Body mass index	GIANT	25673413	European	2015	-0.0192	0.0041	2.828e-06	233956	0	233956	114	IVNT	GIANT_BMI_EUR_2015
rs241461	chr1:49787255	A	T	ENSG00000186094	AGBL4	Body mass index	GIANT	25673413	Mixed	2015	-0.0192	0.0039	8.519e-07	236118	0	236118	125	IVNT	GIANT_BMI_Mixed_2015
rs241461	chr1:49787255	A	T	ENSG00000186094	AGBL4	Body mass index in non-smokers	GIANT	28443625	Mixed	2017	-0.021	0.0045	2.472e-06	147583	0	147583	79	IVNT	GIANT_BMI-Non-smokers_Mixed_2017
rs7540194	chr1:49791149	C	G	ENSG00000186094	AGBL4	Body mass index adjusted for smoking	GIANT	28443625	European	2017	0.0197	0.0042	2.697e-06	163870	0	163870	73	IVNT	GIANT_BMI-adjusted-Smoking_EUR_2017
rs7540194	chr1:49791149	C	G	ENSG00000186094	AGBL4	Body mass index adjusted for smoking	GIANT	28443625	Mixed	2017	0.0198	0.0039	3.802e-07	185884	0	185884	79	IVNT	GIANT_BMI-adjusted-Smoking_Mixed_2017
rs7540194	chr1:49791149	C	G	ENSG00000186094	AGBL4	Body mass index	GIANT	25673413	European	2015	0.019	0.0041	3.584e-06	233968	0	233968	114	IVNT	GIANT_BMI_EUR_2015
rs7540194	chr1:49791149	C	G	ENSG00000186094	AGBL4	Body mass index	GIANT	25673413	Mixed	2015	0.0192	0.0039	8.519e-07	236130	0	236130	125	IVNT	GIANT_BMI_Mixed_2015
rs7540194	chr1:49791149	C	G	ENSG00000186094	AGBL4	Body mass index in non-smokers	GIANT	28443625	Mixed	2017	0.0195	0.0044	9.313e-06	147584	0	147584	79	IVNT	GIANT_BMI-Non-smokers_Mixed_2017
rs241467	chr1:49799987	T	C	ENSG00000186094	AGBL4	Body mass index adjusted for smoking	GIANT	28443625	European	2017	0.0198	0.0042	2.313e-06	164648	0	164648	73	IVNT	GIANT_BMI-adjusted-Smoking_EUR_2017
rs241467	chr1:49799987	T	C	ENSG00000186094	AGBL4	Body mass index adjusted for smoking	GIANT	28443625	Mixed	2017	0.0204	0.0039	2.305e-07	186662	0	186662	79	IVNT	GIANT_BMI-adjusted-Smoking_Mixed_2017
rs241467	chr1:49799987	T	C	ENSG00000186094	AGBL4	Body mass index	GIANT	25673413	European	2015	0.0191	0.0041	3.185e-06	233978	0	233978	114	IVNT	GIANT_BMI_EUR_2015
rs241467	chr1:49799987	T	C	ENSG00000186094	AGBL4	Body mass index	GIANT	25673413	Mixed	2015	0.019	0.0039	1.106e-06	236140	0	236140	125	IVNT	GIANT_BMI_Mixed_2015
rs241467	chr1:49799987	T	C	ENSG00000186094	AGBL4	Body mass index in non-smokers	GIANT	28443625	Mixed	2017	0.0208	0.0045	2.884e-06	148117	0	148117	79	IVNT	GIANT_BMI-Non-smokers_Mixed_2017
rs2356392	chr1:49812304	T	C	ENSG00000186094	AGBL4	Body mass index adjusted for smoking	GIANT	28443625	European	2017	0.0215	0.0047	3.951e-06	163860	0	163860	73	IVNT	GIANT_BMI-adjusted-Smoking_EUR_2017
rs2356392	chr1:49812304	T	C	ENSG00000186094	AGBL4	Body mass index adjusted for smoking	GIANT	28443625	Mixed	2017	0.0221	0.0044	6.463e-07	185874	0	185874	79	IVNT	GIANT_BMI-adjusted-Smoking_Mixed_2017
rs2356392	chr1:49812304	T	C	ENSG00000186094	AGBL4	Body mass index	GIANT	23754948	European	2013	0.02351	0.005302	9.212e-06	126576	0	126576	46	IVNT	GIANT_BMI_EUR_2013
rs2356392	chr1:49812304	T	C	ENSG00000186094	AGBL4	Body mass index in non-smokers	GIANT	28443625	Mixed	2017	0.0226	0.0051	7.742e-06	147562	0	147562	79	IVNT	GIANT_BMI-Non-smokers_Mixed_2017
rs4926812	chr1:49813813	A	G	ENSG00000186094	AGBL4	Body mass index adjusted for smoking	GIANT	28443625	European	2017	0.0197	0.0042	2.518e-06	163874	0	163874	73	IVNT	GIANT_BMI-adjusted-Smoking_EUR_2017
rs4926812	chr1:49813813	A	G	ENSG00000186094	AGBL4	Body mass index adjusted for smoking	GIANT	28443625	Mixed	2017	0.0202	0.0039	2.894e-07	185888	0	185888	79	IVNT	GIANT_BMI-adjusted-Smoking_Mixed_2017
rs4926812	chr1:49813813	A	G	ENSG00000186094	AGBL4	Body mass index	GIANT	25673413	European	2015	0.0187	0.0041	5.092e-06	233981	0	233981	114	IVNT	GIANT_BMI_EUR_2015
rs4926812	chr1:49813813	A	G	ENSG00000186094	AGBL4	Body mass index	GIANT	25673413	Mixed	2015	0.0186	0.0039	1.849e-06	236143	0	236143	125	IVNT	GIANT_BMI_Mixed_2015
rs4926812	chr1:49813813	A	G	ENSG00000186094	AGBL4	Body mass index in non-smokers	GIANT	28443625	Mixed	2017	0.0209	0.0045	2.751e-06	147588	0	147588	79	IVNT	GIANT_BMI-Non-smokers_Mixed_2017
rs6658368	chr1:49814426	T	G	ENSG00000186094	AGBL4	Body mass index adjusted for smoking	GIANT	28443625	European	2017	-0.0199	0.0042	2.048e-06	163850	0	163850	73	IVNT	GIANT_BMI-adjusted-Smoking_EUR_2017
rs6658368	chr1:49814426	T	G	ENSG00000186094	AGBL4	Body mass index adjusted for smoking	GIANT	28443625	Mixed	2017	-0.0205	0.0039	1.978e-07	185864	0	185864	79	IVNT	GIANT_BMI-adjusted-Smoking_Mixed_2017
rs6658368	chr1:49814426	T	G	ENSG00000186094	AGBL4	Body mass index	GIANT	25673413	European	2015	-0.0187	0.004	2.94e-06	233983	0	233983	114	IVNT	GIANT_BMI_EUR_2015
rs6658368	chr1:49814426	T	G	ENSG00000186094	AGBL4	Body mass index	GIANT	25673413	Mixed	2015	-0.0186	0.0039	1.849e-06	236145	0	236145	125	IVNT	GIANT_BMI_Mixed_2015
rs6658368	chr1:49814426	T	G	ENSG00000186094	AGBL4	Body mass index in non-smokers	GIANT	28443625	Mixed	2017	-0.0209	0.0045	2.748e-06	147573	0	147573	79	IVNT	GIANT_BMI-Non-smokers_Mixed_2017
rs6659225	chr1:49822433	T	C	ENSG00000186094	AGBL4	Body mass index adjusted for smoking	GIANT	28443625	European	2017	0.0203	0.0042	1.342e-06	163651	0	163651	73	IVNT	GIANT_BMI-adjusted-Smoking_EUR_2017
rs6659225	chr1:49822433	T	C	ENSG00000186094	AGBL4	Body mass index adjusted for smoking in females	GIANT	28443625	Mixed	2017	0.0246	0.0051	1.227e-06	108465	0	108465	73	IVNT	GIANT_BMI-adjusted-Smoking-F_Mixed_2017
rs6659225	chr1:49822433	T	C	ENSG00000186094	AGBL4	Body mass index adjusted for smoking	GIANT	28443625	Mixed	2017	0.0221	0.0039	2.086e-08	185662	0	185662	79	IVNT	GIANT_BMI-adjusted-Smoking_Mixed_2017
rs6659225	chr1:49822433	T	C	ENSG00000186094	AGBL4	Body mass index	GIANT	25673413	European	2015	0.0187	0.004	2.94e-06	233977	0	233977	114	IVNT	GIANT_BMI_EUR_2015
rs6659225	chr1:49822433	T	C	ENSG00000186094	AGBL4	Body mass index	GIANT	25673413	Mixed	2015	0.0186	0.0039	1.849e-06	236139	0	236139	125	IVNT	GIANT_BMI_Mixed_2015
rs6659225	chr1:49822433	T	C	ENSG00000186094	AGBL4	Body mass index in non-smokers	GIANT	28443625	Mixed	2017	0.0224	0.0045	4.768e-07	147449	0	147449	79	IVNT	GIANT_BMI-Non-smokers_Mixed_2017
rs1338214	chr1:49823497	T	G	ENSG00000186094	AGBL4	Body mass index adjusted for smoking	GIANT	28443625	European	2017	-0.0198	0.0042	2.428e-06	163666	0	163666	73	IVNT	GIANT_BMI-adjusted-Smoking_EUR_2017
rs1338214	chr1:49823497	T	G	ENSG00000186094	AGBL4	Body mass index adjusted for smoking in females	GIANT	28443625	Mixed	2017	-0.0242	0.0051	1.841e-06	108464	0	108464	73	IVNT	GIANT_BMI-adjusted-Smoking-F_Mixed_2017
rs1338214	chr1:49823497	T	G	ENSG00000186094	AGBL4	Body mass index adjusted for smoking	GIANT	28443625	Mixed	2017	-0.0217	0.0039	3.817e-08	185679	0	185679	79	IVNT	GIANT_BMI-adjusted-Smoking_Mixed_2017
rs1338214	chr1:49823497	T	G	ENSG00000186094	AGBL4	Body mass index	GIANT	25673413	European	2015	-0.0186	0.004	3.319e-06	233980	0	233980	114	IVNT	GIANT_BMI_EUR_2015
rs1338214	chr1:49823497	T	G	ENSG00000186094	AGBL4	Body mass index	GIANT	25673413	Mixed	2015	-0.0185	0.0039	2.1e-06	236142	0	236142	125	IVNT	GIANT_BMI_Mixed_2015
rs1338214	chr1:49823497	T	G	ENSG00000186094	AGBL4	Body mass index in non-smokers	GIANT	28443625	Mixed	2017	-0.022	0.0045	7.785e-07	147462	0	147462	79	IVNT	GIANT_BMI-Non-smokers_Mixed_2017
rs7531656	chr1:49828663	A	G	ENSG00000186094	AGBL4	Body mass index in physically active females	GIANT	28448500	Mixed	2017	0.0236	0.0053	8.97e-06	88504	0	88504	53	IVNT	GIANT_BMI-Active-F_Mixed_2017
rs7531656	chr1:49828663	A	G	ENSG00000186094	AGBL4	Body mass index ajusted for physical activity in females	GIANT	28448500	Mixed	2017	0.0223	0.0048	3.76e-06	114102	0	114102	53	IVNT	GIANT_BMI-adjusted-PA-F_Mixed_2017
rs7531656	chr1:49828663	A	G	ENSG00000186094	AGBL4	Body mass index adjusted for physical activity	GIANT	28448500	Mixed	2017	0.017	0.0038	7.39e-06	196234	0	196234	60	IVNT	GIANT_BMI-adjusted-PA_Mixed_2017
rs7531656	chr1:49828663	A	G	ENSG00000186094	AGBL4	Body mass index adjusted for smoking in females	GIANT	28443625	Mixed	2017	0.0218	0.0049	7.472e-06	112641	0	112641	73	IVNT	GIANT_BMI-adjusted-Smoking-F_Mixed_2017
rs7531656	chr1:49828663	A	G	ENSG00000186094	AGBL4	Body mass index adjusted for smoking	GIANT	28443625	Mixed	2017	0.0174	0.0036	1.878e-06	214142	0	214142	79	IVNT	GIANT_BMI-adjusted-Smoking_Mixed_2017
rs7531656	chr1:49828663	A	G	ENSG00000186094	AGBL4	Body mass index	GIANT	25673413	European	2015	0.0209	0.0033	3.567e-10	322062	0	322062	114	IVNT	GIANT_BMI_EUR_2015
rs7531656	chr1:49828663	A	G	ENSG00000186094	AGBL4	Body mass index in females	GIANT	25673413	Mixed	2015	0.0206	0.0042	1.201e-06	171921	0	171921	107	IVNT	GIANT_BMI-F_Mixed_2015
rs7531656	chr1:49828663	A	G	ENSG00000186094	AGBL4	Body mass index	GIANT	25673413	Mixed	2015	0.0213	0.0032	2.711e-11	339129	0	339129	125	IVNT	GIANT_BMI_Mixed_2015
rs7531656	chr1:49828663	A	G	ENSG00000186094	AGBL4	Body mass index in males	GIANT	25673413	Mixed	2015	0.0206	0.0044	2.436e-06	152847	0	152847	106	IVNT	GIANT_BMI-M_Mixed_2015
rs3957	chr1:49857911	T	C	ENSG00000186094	AGBL4	Body mass index adjusted for smoking	GIANT	28443625	European	2017	-0.0199	0.0042	1.966e-06	163865	0	163865	73	IVNT	GIANT_BMI-adjusted-Smoking_EUR_2017
rs3957	chr1:49857911	T	C	ENSG00000186094	AGBL4	Body mass index adjusted for smoking in females	GIANT	28443625	Mixed	2017	-0.0228	0.0051	6.696e-06	108655	0	108655	73	IVNT	GIANT_BMI-adjusted-Smoking-F_Mixed_2017
rs3957	chr1:49857911	T	C	ENSG00000186094	AGBL4	Body mass index adjusted for smoking	GIANT	28443625	Mixed	2017	-0.0209	0.0039	1.13e-07	185879	0	185879	79	IVNT	GIANT_BMI-adjusted-Smoking_Mixed_2017
rs3957	chr1:49857911	T	C	ENSG00000186094	AGBL4	Body mass index	GIANT	25673413	European	2015	-0.0187	0.004	2.94e-06	234012	0	234012	114	IVNT	GIANT_BMI_EUR_2015
rs3957	chr1:49857911	T	C	ENSG00000186094	AGBL4	Body mass index	GIANT	25673413	Mixed	2015	-0.0187	0.0039	1.628e-06	236174	0	236174	125	IVNT	GIANT_BMI_Mixed_2015
rs3957	chr1:49857911	T	C	ENSG00000186094	AGBL4	Body mass index in non-smokers	GIANT	28443625	Mixed	2017	-0.0214	0.0044	1.54e-06	147582	0	147582	79	IVNT	GIANT_BMI-Non-smokers_Mixed_2017
rs1577969	chr1:49865295	T	G	ENSG00000186094	AGBL4	Body mass index adjusted for smoking	GIANT	28443625	European	2017	0.0199	0.0042	2.15e-06	163878	0	163878	73	IVNT	GIANT_BMI-adjusted-Smoking_EUR_2017
rs1577969	chr1:49865295	T	G	ENSG00000186094	AGBL4	Body mass index adjusted for smoking	GIANT	28443625	Mixed	2017	0.0208	0.0039	1.15e-07	185892	0	185892	79	IVNT	GIANT_BMI-adjusted-Smoking_Mixed_2017
rs1577969	chr1:49865295	T	G	ENSG00000186094	AGBL4	Body mass index	GIANT	25673413	European	2015	0.0186	0.004	3.319e-06	234012	0	234012	114	IVNT	GIANT_BMI_EUR_2015
rs1577969	chr1:49865295	T	G	ENSG00000186094	AGBL4	Body mass index	GIANT	25673413	Mixed	2015	0.0186	0.0039	1.849e-06	236174	0	236174	125	IVNT	GIANT_BMI_Mixed_2015
rs1577969	chr1:49865295	T	G	ENSG00000186094	AGBL4	Body mass index in non-smokers	GIANT	28443625	Mixed	2017	0.0214	0.0044	1.54e-06	147590	0	147590	79	IVNT	GIANT_BMI-Non-smokers_Mixed_2017
rs1167262	chr1:49873980	A	G	ENSG00000186094	AGBL4	Body mass index adjusted for smoking	GIANT	28443625	European	2017	0.0196	0.0042	2.807e-06	163878	0	163878	73	IVNT	GIANT_BMI-adjusted-Smoking_EUR_2017
rs1167262	chr1:49873980	A	G	ENSG00000186094	AGBL4	Body mass index adjusted for smoking	GIANT	28443625	Mixed	2017	0.0207	0.0039	1.494e-07	185892	0	185892	79	IVNT	GIANT_BMI-adjusted-Smoking_Mixed_2017
rs1167262	chr1:49873980	A	G	ENSG00000186094	AGBL4	Body mass index	GIANT	25673413	European	2015	0.0185	0.004	3.746e-06	234012	0	234012	114	IVNT	GIANT_BMI_EUR_2015
rs1167262	chr1:49873980	A	G	ENSG00000186094	AGBL4	Body mass index	GIANT	25673413	Mixed	2015	0.0185	0.0039	2.1e-06	236174	0	236174	125	IVNT	GIANT_BMI_Mixed_2015
rs1167262	chr1:49873980	A	G	ENSG00000186094	AGBL4	Body mass index in non-smokers	GIANT	28443625	Mixed	2017	0.0212	0.0044	1.837e-06	147590	0	147590	79	IVNT	GIANT_BMI-Non-smokers_Mixed_2017
rs6693294	chr1:49879122	A	G	ENSG00000186094	AGBL4	Body mass index adjusted for smoking	GIANT	28443625	European	2017	0.0198	0.0042	2.177e-06	163872	0	163872	73	IVNT	GIANT_BMI-adjusted-Smoking_EUR_2017
rs6693294	chr1:49879122	A	G	ENSG00000186094	AGBL4	Body mass index adjusted for smoking	GIANT	28443625	Mixed	2017	0.0198	0.0039	3.799e-07	185886	0	185886	79	IVNT	GIANT_BMI-adjusted-Smoking_Mixed_2017
rs6693294	chr1:49879122	A	G	ENSG00000186094	AGBL4	Body mass index	GIANT	25673413	European	2015	0.0186	0.0041	5.717e-06	233992	0	233992	114	IVNT	GIANT_BMI_EUR_2015
rs6693294	chr1:49879122	A	G	ENSG00000186094	AGBL4	Body mass index	GIANT	25673413	Mixed	2015	0.0188	0.0039	1.432e-06	236154	0	236154	125	IVNT	GIANT_BMI_Mixed_2015
rs6693294	chr1:49879122	A	G	ENSG00000186094	AGBL4	Body mass index in non-smokers	GIANT	28443625	Mixed	2017	0.0197	0.0044	8.045e-06	147586	0	147586	79	IVNT	GIANT_BMI-Non-smokers_Mixed_2017
rs1167272	chr1:49885987	T	C	ENSG00000186094	AGBL4	Body mass index adjusted for smoking	GIANT	28443625	European	2017	0.0196	0.0042	2.981e-06	163876	0	163876	73	IVNT	GIANT_BMI-adjusted-Smoking_EUR_2017
rs1167272	chr1:49885987	T	C	ENSG00000186094	AGBL4	Body mass index adjusted for smoking	GIANT	28443625	Mixed	2017	0.0207	0.0039	1.444e-07	185890	0	185890	79	IVNT	GIANT_BMI-adjusted-Smoking_Mixed_2017
rs1167272	chr1:49885987	T	C	ENSG00000186094	AGBL4	Body mass index	GIANT	25673413	European	2015	0.0185	0.004	3.746e-06	234009	0	234009	114	IVNT	GIANT_BMI_EUR_2015
rs1167272	chr1:49885987	T	C	ENSG00000186094	AGBL4	Body mass index	GIANT	25673413	Mixed	2015	0.0185	0.0039	2.1e-06	236171	0	236171	125	IVNT	GIANT_BMI_Mixed_2015
rs1167272	chr1:49885987	T	C	ENSG00000186094	AGBL4	Body mass index in non-smokers	GIANT	28443625	Mixed	2017	0.0212	0.0044	1.808e-06	147588	0	147588	79	IVNT	GIANT_BMI-Non-smokers_Mixed_2017
rs1179484	chr1:49908644	T	G	ENSG00000186094	AGBL4	Body mass index adjusted for smoking	GIANT	28443625	European	2017	-0.0198	0.0042	2.304e-06	163692	0	163692	73	IVNT	GIANT_BMI-adjusted-Smoking_EUR_2017
rs1179484	chr1:49908644	T	G	ENSG00000186094	AGBL4	Body mass index adjusted for smoking in females	GIANT	28443625	Mixed	2017	-0.0244	0.0051	1.429e-06	108480	0	108480	73	IVNT	GIANT_BMI-adjusted-Smoking-F_Mixed_2017
rs1179484	chr1:49908644	T	G	ENSG00000186094	AGBL4	Body mass index adjusted for smoking	GIANT	28443625	Mixed	2017	-0.0215	0.0039	4.24e-08	185703	0	185703	79	IVNT	GIANT_BMI-adjusted-Smoking_Mixed_2017
rs1179484	chr1:49908644	T	G	ENSG00000186094	AGBL4	Body mass index	GIANT	25673413	European	2015	-0.0187	0.004	2.94e-06	233949	0	233949	114	IVNT	GIANT_BMI_EUR_2015
rs1179484	chr1:49908644	T	G	ENSG00000186094	AGBL4	Body mass index	GIANT	25673413	Mixed	2015	-0.0187	0.0039	1.628e-06	236111	0	236111	125	IVNT	GIANT_BMI_Mixed_2015
rs1179484	chr1:49908644	T	G	ENSG00000186094	AGBL4	Body mass index in non-smokers	GIANT	28443625	Mixed	2017	-0.0216	0.0044	1.117e-06	147478	0	147478	79	IVNT	GIANT_BMI-Non-smokers_Mixed_2017
rs1167270	chr1:49913060	A	C	ENSG00000186094	AGBL4	Body mass index adjusted for smoking	GIANT	28443625	European	2017	0.0196	0.0042	2.923e-06	163878	0	163878	73	IVNT	GIANT_BMI-adjusted-Smoking_EUR_2017
rs1167270	chr1:49913060	A	C	ENSG00000186094	AGBL4	Body mass index adjusted for smoking in females	GIANT	28443625	Mixed	2017	0.0225	0.0051	8.911e-06	108668	0	108668	73	IVNT	GIANT_BMI-adjusted-Smoking-F_Mixed_2017
rs1167270	chr1:49913060	A	C	ENSG00000186094	AGBL4	Body mass index adjusted for smoking	GIANT	28443625	Mixed	2017	0.0205	0.0039	1.742e-07	185892	0	185892	79	IVNT	GIANT_BMI-adjusted-Smoking_Mixed_2017
rs1167270	chr1:49913060	A	C	ENSG00000186094	AGBL4	Body mass index	GIANT	25673413	European	2015	0.0185	0.004	3.746e-06	234013	0	234013	114	IVNT	GIANT_BMI_EUR_2015
rs1167270	chr1:49913060	A	C	ENSG00000186094	AGBL4	Body mass index	GIANT	25673413	Mixed	2015	0.0185	0.0039	2.1e-06	236175	0	236175	125	IVNT	GIANT_BMI_Mixed_2015
rs1167270	chr1:49913060	A	C	ENSG00000186094	AGBL4	Body mass index in non-smokers	GIANT	28443625	Mixed	2017	0.0211	0.0044	1.989e-06	147591	0	147591	79	IVNT	GIANT_BMI-Non-smokers_Mixed_2017
rs2787693	chr1:49915848	A	C	ENSG00000186094	AGBL4	Body mass index adjusted for smoking	GIANT	28443625	European	2017	-0.0197	0.0044	8.36e-06	147528	0	147528	73	IVNT	GIANT_BMI-adjusted-Smoking_EUR_2017
rs2787693	chr1:49915848	A	C	ENSG00000186094	AGBL4	Body mass index adjusted for smoking	GIANT	28443625	Mixed	2017	-0.0208	0.0041	4.151e-07	167762	0	167762	79	IVNT	GIANT_BMI-adjusted-Smoking_Mixed_2017
rs2787693	chr1:49915848	A	C	ENSG00000186094	AGBL4	Body mass index in non-smokers	GIANT	28443625	Mixed	2017	-0.022	0.0047	2.777e-06	133375	0	133375	79	IVNT	GIANT_BMI-Non-smokers_Mixed_2017
rs1766377	chr1:49917084	T	C	ENSG00000186094	AGBL4	Body mass index adjusted for smoking	GIANT	28443625	Mixed	2017	-0.0177	0.0039	6.082e-06	239407	0	239407	79	IVNT	GIANT_BMI-adjusted-Smoking_Mixed_2017
rs1766377	chr1:49917084	T	C	ENSG00000186094	AGBL4	Body mass index	GIANT	25673413	European	2015	-0.0189	0.0036	2.066e-07	322056	0	322056	114	IVNT	GIANT_BMI_EUR_2015
rs1766377	chr1:49917084	T	C	ENSG00000186094	AGBL4	Body mass index	GIANT	25673413	Mixed	2015	-0.0186	0.0036	1.678e-07	337446	0	337446	125	IVNT	GIANT_BMI_Mixed_2015
rs1577968	chr1:49923738	A	T	ENSG00000186094	AGBL4	Body mass index adjusted for smoking	GIANT	28443625	European	2017	-0.0199	0.0042	1.965e-06	163878	0	163878	73	IVNT	GIANT_BMI-adjusted-Smoking_EUR_2017
rs1577968	chr1:49923738	A	T	ENSG00000186094	AGBL4	Body mass index adjusted for smoking	GIANT	28443625	Mixed	2017	-0.0198	0.0039	3.382e-07	185892	0	185892	79	IVNT	GIANT_BMI-adjusted-Smoking_Mixed_2017
rs1577968	chr1:49923738	A	T	ENSG00000186094	AGBL4	Body mass index	GIANT	25673413	European	2015	-0.0187	0.004	2.94e-06	234013	0	234013	114	IVNT	GIANT_BMI_EUR_2015
rs1577968	chr1:49923738	A	T	ENSG00000186094	AGBL4	Body mass index	GIANT	25673413	Mixed	2015	-0.0189	0.0039	1.259e-06	236175	0	236175	125	IVNT	GIANT_BMI_Mixed_2015
rs946106	chr1:49928489	T	C	ENSG00000186094	AGBL4	Body mass index	GIANT	25673413	European	2015	-0.0187	0.0036	2.714e-07	322065	0	322065	114	IVNT	GIANT_BMI_EUR_2015
rs946106	chr1:49928489	T	C	ENSG00000186094	AGBL4	Body mass index	GIANT	25673413	Mixed	2015	-0.0196	0.0035	2.352e-08	339124	0	339124	125	IVNT	GIANT_BMI_Mixed_2015
rs1167264	chr1:49933045	T	C	ENSG00000186094	AGBL4	Body mass index adjusted for smoking	GIANT	28443625	Mixed	2017	-0.0211	0.0044	1.991e-06	185802	0	185802	79	IVNT	GIANT_BMI-adjusted-Smoking_Mixed_2017
rs1185222	chr1:49958961	A	G	ENSG00000186094	AGBL4	Body mass index adjusted for smoking	GIANT	28443625	European	2017	0.02	0.0042	1.642e-06	164623	0	164623	73	IVNT	GIANT_BMI-adjusted-Smoking_EUR_2017
rs1185222	chr1:49958961	A	G	ENSG00000186094	AGBL4	Body mass index adjusted for smoking in females	GIANT	28443625	Mixed	2017	0.0246	0.0051	1.11e-06	108852	0	108852	73	IVNT	GIANT_BMI-adjusted-Smoking-F_Mixed_2017
rs1185222	chr1:49958961	A	G	ENSG00000186094	AGBL4	Body mass index adjusted for smoking	GIANT	28443625	Mixed	2017	0.022	0.0039	2.337e-08	186506	0	186506	79	IVNT	GIANT_BMI-adjusted-Smoking_Mixed_2017
rs1185222	chr1:49958961	A	G	ENSG00000186094	AGBL4	Body mass index	GIANT	25673413	European	2015	0.0187	0.004	2.94e-06	233903	0	233903	114	IVNT	GIANT_BMI_EUR_2015
rs1185222	chr1:49958961	A	G	ENSG00000186094	AGBL4	Body mass index	GIANT	25673413	Mixed	2015	0.0187	0.0039	1.628e-06	236065	0	236065	125	IVNT	GIANT_BMI_Mixed_2015
rs1185222	chr1:49958961	A	G	ENSG00000186094	AGBL4	Body mass index in non-smokers	GIANT	28443625	Mixed	2017	0.0223	0.0044	5.509e-07	148009	0	148009	79	IVNT	GIANT_BMI-Non-smokers_Mixed_2017
rs1591726	chr1:49963473	T	C	ENSG00000186094	AGBL4	Body mass index adjusted for smoking	GIANT	28443625	European	2017	0.0201	0.0042	1.532e-06	163879	0	163879	73	IVNT	GIANT_BMI-adjusted-Smoking_EUR_2017
rs1591726	chr1:49963473	T	C	ENSG00000186094	AGBL4	Body mass index adjusted for smoking	GIANT	28443625	Mixed	2017	0.021	0.0039	8.653e-08	185893	0	185893	79	IVNT	GIANT_BMI-adjusted-Smoking_Mixed_2017
rs1591726	chr1:49963473	T	C	ENSG00000186094	AGBL4	Body mass index	GIANT	25673413	European	2015	0.0189	0.004	2.301e-06	234013	0	234013	114	IVNT	GIANT_BMI_EUR_2015
rs1591726	chr1:49963473	T	C	ENSG00000186094	AGBL4	Body mass index	GIANT	25673413	Mixed	2015	0.0189	0.0039	1.259e-06	236175	0	236175	125	IVNT	GIANT_BMI_Mixed_2015
rs1591726	chr1:49963473	T	C	ENSG00000186094	AGBL4	Body mass index in non-smokers	GIANT	28443625	Mixed	2017	0.0215	0.0044	1.336e-06	147590	0	147590	79	IVNT	GIANT_BMI-Non-smokers_Mixed_2017
rs1167297	chr1:49968908	T	G	ENSG00000186094	AGBL4	Body mass index adjusted for smoking	GIANT	28443625	European	2017	0.0193	0.0042	4.069e-06	160041	0	160041	73	IVNT	GIANT_BMI-adjusted-Smoking_EUR_2017
rs1167297	chr1:49968908	T	G	ENSG00000186094	AGBL4	Body mass index adjusted for smoking	GIANT	28443625	Mixed	2017	0.0204	0.0041	5.975e-07	170021	0	170021	79	IVNT	GIANT_BMI-adjusted-Smoking_Mixed_2017
rs1167297	chr1:49968908	T	G	ENSG00000186094	AGBL4	Body mass index	GIANT	25673413	European	2015	0.0186	0.0041	5.717e-06	230306	0	230306	114	IVNT	GIANT_BMI_EUR_2015
rs1167297	chr1:49968908	T	G	ENSG00000186094	AGBL4	Body mass index	GIANT	25673413	Mixed	2015	0.0186	0.004	3.319e-06	230306	0	230306	125	IVNT	GIANT_BMI_Mixed_2015
rs1167297	chr1:49968908	T	G	ENSG00000186094	AGBL4	Body mass index in non-smokers	GIANT	28443625	Mixed	2017	0.0212	0.0047	5.415e-06	134443	0	134443	79	IVNT	GIANT_BMI-Non-smokers_Mixed_2017
rs1167294	chr1:49975073	T	C	ENSG00000186094	AGBL4	Body mass index adjusted for smoking	GIANT	28443625	European	2017	-0.0191	0.0043	8.392e-06	163556	0	163556	73	IVNT	GIANT_BMI-adjusted-Smoking_EUR_2017
rs1167294	chr1:49975073	T	C	ENSG00000186094	AGBL4	Body mass index adjusted for smoking	GIANT	28443625	Mixed	2017	-0.0204	0.004	4.053e-07	185570	0	185570	79	IVNT	GIANT_BMI-adjusted-Smoking_Mixed_2017
rs1167294	chr1:49975073	T	C	ENSG00000186094	AGBL4	Body mass index	GIANT	25673413	Mixed	2015	-0.0183	0.004	4.762e-06	235369	0	235369	125	IVNT	GIANT_BMI_Mixed_2015
rs1167294	chr1:49975073	T	C	ENSG00000186094	AGBL4	Body mass index in non-smokers	GIANT	28443625	Mixed	2017	-0.0209	0.0045	4.064e-06	147376	0	147376	79	IVNT	GIANT_BMI-Non-smokers_Mixed_2017
rs1949995	chr1:49975795	C	G	ENSG00000186094	AGBL4	Body mass index adjusted for smoking	GIANT	28443625	European	2017	-0.0191	0.0043	6.989e-06	159742	0	159742	73	IVNT	GIANT_BMI-adjusted-Smoking_EUR_2017
rs1949995	chr1:49975795	C	G	ENSG00000186094	AGBL4	Body mass index adjusted for smoking	GIANT	28443625	Mixed	2017	-0.0195	0.0042	2.734e-06	169722	0	169722	79	IVNT	GIANT_BMI-adjusted-Smoking_Mixed_2017
rs1949995	chr1:49975795	C	G	ENSG00000186094	AGBL4	Body mass index	GIANT	25673413	European	2015	-0.0187	0.0041	5.092e-06	229724	0	229724	114	IVNT	GIANT_BMI_EUR_2015
rs1949995	chr1:49975795	C	G	ENSG00000186094	AGBL4	Body mass index	GIANT	25673413	Mixed	2015	-0.0187	0.004	2.94e-06	229724	0	229724	125	IVNT	GIANT_BMI_Mixed_2015
rs1167312	chr1:49985758	A	G	ENSG00000186094	AGBL4	Body mass index adjusted for smoking	GIANT	28443625	European	2017	0.02	0.0042	1.776e-06	163879	0	163879	73	IVNT	GIANT_BMI-adjusted-Smoking_EUR_2017
rs1167312	chr1:49985758	A	G	ENSG00000186094	AGBL4	Body mass index adjusted for smoking	GIANT	28443625	Mixed	2017	0.0208	0.0039	1.189e-07	185893	0	185893	79	IVNT	GIANT_BMI-adjusted-Smoking_Mixed_2017
rs1167312	chr1:49985758	A	G	ENSG00000186094	AGBL4	Body mass index	GIANT	25673413	European	2015	0.0188	0.004	2.602e-06	234011	0	234011	114	IVNT	GIANT_BMI_EUR_2015
rs1167312	chr1:49985758	A	G	ENSG00000186094	AGBL4	Body mass index	GIANT	25673413	Mixed	2015	0.0188	0.0039	1.432e-06	236173	0	236173	125	IVNT	GIANT_BMI_Mixed_2015
rs1167312	chr1:49985758	A	G	ENSG00000186094	AGBL4	Body mass index in non-smokers	GIANT	28443625	Mixed	2017	0.0211	0.0044	2.153e-06	147592	0	147592	79	IVNT	GIANT_BMI-Non-smokers_Mixed_2017
rs1167314	chr1:49986772	T	C	ENSG00000186094	AGBL4	Body mass index adjusted for smoking	GIANT	28443625	European	2017	0.02	0.0042	1.827e-06	163879	0	163879	73	IVNT	GIANT_BMI-adjusted-Smoking_EUR_2017
rs1167314	chr1:49986772	T	C	ENSG00000186094	AGBL4	Body mass index adjusted for smoking	GIANT	28443625	Mixed	2017	0.0208	0.0039	1.169e-07	185893	0	185893	79	IVNT	GIANT_BMI-adjusted-Smoking_Mixed_2017
rs1167314	chr1:49986772	T	C	ENSG00000186094	AGBL4	Body mass index	GIANT	25673413	European	2015	0.0188	0.004	2.602e-06	234011	0	234011	114	IVNT	GIANT_BMI_EUR_2015
rs1167314	chr1:49986772	T	C	ENSG00000186094	AGBL4	Body mass index	GIANT	25673413	Mixed	2015	0.0188	0.0039	1.432e-06	236173	0	236173	125	IVNT	GIANT_BMI_Mixed_2015
rs1167314	chr1:49986772	T	C	ENSG00000186094	AGBL4	Body mass index in non-smokers	GIANT	28443625	Mixed	2017	0.0212	0.0044	1.926e-06	147592	0	147592	79	IVNT	GIANT_BMI-Non-smokers_Mixed_2017
rs1727987	chr1:49989221	A	C	ENSG00000186094	AGBL4	Body mass index adjusted for smoking	GIANT	28443625	European	2017	0.02	0.0042	1.776e-06	163879	0	163879	73	IVNT	GIANT_BMI-adjusted-Smoking_EUR_2017
rs1727987	chr1:49989221	A	C	ENSG00000186094	AGBL4	Body mass index adjusted for smoking in females	GIANT	28443625	Mixed	2017	0.0224	0.0051	9.741e-06	108670	0	108670	73	IVNT	GIANT_BMI-adjusted-Smoking-F_Mixed_2017
rs1727987	chr1:49989221	A	C	ENSG00000186094	AGBL4	Body mass index adjusted for smoking	GIANT	28443625	Mixed	2017	0.0208	0.0039	1.21e-07	185893	0	185893	79	IVNT	GIANT_BMI-adjusted-Smoking_Mixed_2017
rs1727987	chr1:49989221	A	C	ENSG00000186094	AGBL4	Body mass index	GIANT	25673413	European	2015	0.0188	0.004	2.602e-06	234011	0	234011	114	IVNT	GIANT_BMI_EUR_2015
rs1727987	chr1:49989221	A	C	ENSG00000186094	AGBL4	Body mass index	GIANT	25673413	Mixed	2015	0.0188	0.0039	1.432e-06	236173	0	236173	125	IVNT	GIANT_BMI_Mixed_2015
rs1727987	chr1:49989221	A	C	ENSG00000186094	AGBL4	Body mass index in non-smokers	GIANT	28443625	Mixed	2017	0.0211	0.0044	2.187e-06	147592	0	147592	79	IVNT	GIANT_BMI-Non-smokers_Mixed_2017
rs1167311	chr1:49996959	A	G	ENSG00000186094	AGBL4	Body mass index adjusted for smoking	GIANT	28443625	European	2017	-0.0199	0.0042	2.133e-06	163866	0	163866	73	IVNT	GIANT_BMI-adjusted-Smoking_EUR_2017
rs1167311	chr1:49996959	A	G	ENSG00000186094	AGBL4	Body mass index adjusted for smoking	GIANT	28443625	Mixed	2017	-0.0207	0.0039	1.272e-07	185880	0	185880	79	IVNT	GIANT_BMI-adjusted-Smoking_Mixed_2017
rs1167311	chr1:49996959	A	G	ENSG00000186094	AGBL4	Body mass index	GIANT	25673413	European	2015	-0.0188	0.004	2.602e-06	234012	0	234012	114	IVNT	GIANT_BMI_EUR_2015
rs1167311	chr1:49996959	A	G	ENSG00000186094	AGBL4	Body mass index	GIANT	25673413	Mixed	2015	-0.0188	0.0039	1.432e-06	236174	0	236174	125	IVNT	GIANT_BMI_Mixed_2015
rs1167311	chr1:49996959	A	G	ENSG00000186094	AGBL4	Body mass index in non-smokers	GIANT	28443625	Mixed	2017	-0.0211	0.0044	2.095e-06	147584	0	147584	79	IVNT	GIANT_BMI-Non-smokers_Mixed_2017
rs1167310	chr1:49997473	T	C	ENSG00000186094	AGBL4	Body mass index adjusted for smoking	GIANT	28443625	European	2017	-0.0203	0.0042	1.315e-06	163867	0	163867	73	IVNT	GIANT_BMI-adjusted-Smoking_EUR_2017
rs1167310	chr1:49997473	T	C	ENSG00000186094	AGBL4	Body mass index adjusted for smoking	GIANT	28443625	Mixed	2017	-0.021	0.0039	8.826e-08	185881	0	185881	79	IVNT	GIANT_BMI-adjusted-Smoking_Mixed_2017
rs1167310	chr1:49997473	T	C	ENSG00000186094	AGBL4	Body mass index	GIANT	25673413	European	2015	-0.0192	0.004	1.587e-06	234008	0	234008	114	IVNT	GIANT_BMI_EUR_2015
rs1167310	chr1:49997473	T	C	ENSG00000186094	AGBL4	Body mass index	GIANT	25673413	Mixed	2015	-0.0192	0.0039	8.519e-07	236170	0	236170	125	IVNT	GIANT_BMI_Mixed_2015
rs1167310	chr1:49997473	T	C	ENSG00000186094	AGBL4	Body mass index in non-smokers	GIANT	28443625	Mixed	2017	-0.0212	0.0044	1.879e-06	147584	0	147584	79	IVNT	GIANT_BMI-Non-smokers_Mixed_2017
rs1167309	chr1:49997674	T	C	ENSG00000186094	AGBL4	Body mass index adjusted for smoking	GIANT	28443625	European	2017	-0.0203	0.0042	1.315e-06	163637	0	163637	73	IVNT	GIANT_BMI-adjusted-Smoking_EUR_2017
rs1167309	chr1:49997674	T	C	ENSG00000186094	AGBL4	Body mass index adjusted for smoking in females	GIANT	28443625	Mixed	2017	-0.0245	0.0051	1.218e-06	108460	0	108460	73	IVNT	GIANT_BMI-adjusted-Smoking-F_Mixed_2017
rs1167309	chr1:49997674	T	C	ENSG00000186094	AGBL4	Body mass index adjusted for smoking	GIANT	28443625	Mixed	2017	-0.0221	0.0039	1.772e-08	185651	0	185651	79	IVNT	GIANT_BMI-adjusted-Smoking_Mixed_2017
rs1167309	chr1:49997674	T	C	ENSG00000186094	AGBL4	Body mass index	GIANT	25673413	European	2015	-0.0192	0.004	1.587e-06	233952	0	233952	114	IVNT	GIANT_BMI_EUR_2015
rs1167309	chr1:49997674	T	C	ENSG00000186094	AGBL4	Body mass index	GIANT	25673413	Mixed	2015	-0.0192	0.0039	8.519e-07	236114	0	236114	125	IVNT	GIANT_BMI_Mixed_2015
rs1167309	chr1:49997674	T	C	ENSG00000186094	AGBL4	Body mass index in non-smokers	GIANT	28443625	Mixed	2017	-0.0222	0.0044	6.011e-07	147434	0	147434	79	IVNT	GIANT_BMI-Non-smokers_Mixed_2017
rs1405913	chr1:50018443	T	C	ENSG00000186094	AGBL4	Body mass index adjusted for smoking	GIANT	28443625	European	2017	0.0201	0.0042	1.55e-06	163839	0	163839	73	IVNT	GIANT_BMI-adjusted-Smoking_EUR_2017
rs1405913	chr1:50018443	T	C	ENSG00000186094	AGBL4	Body mass index adjusted for smoking in females	GIANT	28443625	Mixed	2017	0.0233	0.0051	4.173e-06	108647	0	108647	73	IVNT	GIANT_BMI-adjusted-Smoking-F_Mixed_2017
rs1405913	chr1:50018443	T	C	ENSG00000186094	AGBL4	Body mass index adjusted for smoking	GIANT	28443625	Mixed	2017	0.0208	0.0039	1.167e-07	185853	0	185853	79	IVNT	GIANT_BMI-adjusted-Smoking_Mixed_2017
rs1405913	chr1:50018443	T	C	ENSG00000186094	AGBL4	Body mass index	GIANT	25673413	European	2015	0.0189	0.0041	4.031e-06	233898	0	233898	114	IVNT	GIANT_BMI_EUR_2015
rs1405913	chr1:50018443	T	C	ENSG00000186094	AGBL4	Body mass index	GIANT	25673413	Mixed	2015	0.0189	0.004	2.301e-06	236060	0	236060	125	IVNT	GIANT_BMI_Mixed_2015
rs1405913	chr1:50018443	T	C	ENSG00000186094	AGBL4	Body mass index in non-smokers	GIANT	28443625	Mixed	2017	0.0213	0.0044	1.722e-06	147564	0	147564	79	IVNT	GIANT_BMI-Non-smokers_Mixed_2017
rs4926816	chr1:50019849	T	C	ENSG00000186094	AGBL4	Body mass index in males greater than 50 years of age	GIANT	26426971	European	2015	-0.03	0.0065	5.2e-06	69864	0	69864	114	IVNT	GIANT_BMI-M-GT-50_EUR_2015
rs1112687	chr1:50068704	A	C	ENSG00000186094	AGBL4	Body mass index adjusted for smoking	GIANT	28443625	European	2017	0.0195	0.0042	3.078e-06	163881	0	163881	73	IVNT	GIANT_BMI-adjusted-Smoking_EUR_2017
rs1112687	chr1:50068704	A	C	ENSG00000186094	AGBL4	Body mass index adjusted for smoking	GIANT	28443625	Mixed	2017	0.0205	0.0039	1.836e-07	185895	0	185895	79	IVNT	GIANT_BMI-adjusted-Smoking_Mixed_2017
rs1112687	chr1:50068704	A	C	ENSG00000186094	AGBL4	Body mass index	GIANT	25673413	European	2015	0.019	0.0041	3.584e-06	234015	0	234015	114	IVNT	GIANT_BMI_EUR_2015
rs1112687	chr1:50068704	A	C	ENSG00000186094	AGBL4	Body mass index	GIANT	25673413	Mixed	2015	0.019	0.0039	1.106e-06	236177	0	236177	125	IVNT	GIANT_BMI_Mixed_2015
rs1112687	chr1:50068704	A	C	ENSG00000186094	AGBL4	Body mass index in non-smokers	GIANT	28443625	Mixed	2017	0.0208	0.0044	2.732e-06	147592	0	147592	79	IVNT	GIANT_BMI-Non-smokers_Mixed_2017
rs11205633	chr1:50081599	T	C	ENSG00000186094	AGBL4	Body mass index adjusted for smoking	GIANT	28443625	European	2017	-0.019	0.0043	8.449e-06	164500	0	164500	73	IVNT	GIANT_BMI-adjusted-Smoking_EUR_2017
rs11205633	chr1:50081599	T	C	ENSG00000186094	AGBL4	Body mass index adjusted for smoking	GIANT	28443625	Mixed	2017	-0.02	0.004	6.732e-07	186514	0	186514	79	IVNT	GIANT_BMI-adjusted-Smoking_Mixed_2017
rs11205633	chr1:50081599	T	C	ENSG00000186094	AGBL4	Body mass index	GIANT	25673413	Mixed	2015	-0.0179	0.004	7.641e-06	235759	0	235759	125	IVNT	GIANT_BMI_Mixed_2015
rs11205633	chr1:50081599	T	C	ENSG00000186094	AGBL4	Body mass index in non-smokers	GIANT	28443625	Mixed	2017	-0.0215	0.0045	2.168e-06	148020	0	148020	79	IVNT	GIANT_BMI-Non-smokers_Mixed_2017
rs12738636	chr1:50086218	A	G	ENSG00000186094	AGBL4	Body mass index adjusted for physical activity	GIANT	28448500	European	2017	-0.0187	0.004	3.89e-06	172802	0	172802	57	IVNT	GIANT_BMI-adjusted-PA_EUR_2017
rs12738636	chr1:50086218	A	G	ENSG00000186094	AGBL4	Body mass index ajusted for physical activity in females	GIANT	28448500	Mixed	2017	-0.0226	0.005	5.09e-06	105911	0	105911	53	IVNT	GIANT_BMI-adjusted-PA-F_Mixed_2017
rs12738636	chr1:50086218	A	G	ENSG00000186094	AGBL4	Body mass index adjusted for physical activity	GIANT	28448500	Mixed	2017	-0.0181	0.0039	3.69e-06	186257	0	186257	60	IVNT	GIANT_BMI-adjusted-PA_Mixed_2017
rs12738636	chr1:50086218	A	G	ENSG00000186094	AGBL4	Body mass index adjusted for smoking	GIANT	28443625	European	2017	-0.0183	0.0037	8.854e-07	200487	0	200487	73	IVNT	GIANT_BMI-adjusted-Smoking_EUR_2017
rs12738636	chr1:50086218	A	G	ENSG00000186094	AGBL4	Body mass index adjusted for smoking in females	GIANT	28443625	Mixed	2017	-0.023	0.0046	5.853e-07	126605	0	126605	73	IVNT	GIANT_BMI-adjusted-Smoking-F_Mixed_2017
rs12738636	chr1:50086218	A	G	ENSG00000186094	AGBL4	Body mass index adjusted for smoking	GIANT	28443625	Mixed	2017	-0.0184	0.0035	1.689e-07	224006	0	224006	79	IVNT	GIANT_BMI-adjusted-Smoking_Mixed_2017
rs12738636	chr1:50086218	A	G	ENSG00000186094	AGBL4	Body mass index	GIANT	25673413	European	2015	-0.0171	0.0035	1.374e-06	288955	0	288955	114	IVNT	GIANT_BMI_EUR_2015
rs12738636	chr1:50086218	A	G	ENSG00000186094	AGBL4	Body mass index	GIANT	25673413	Mixed	2015	-0.017	0.0034	5.429e-07	294302	0	294302	125	IVNT	GIANT_BMI_Mixed_2015
rs12738636	chr1:50086218	A	G	ENSG00000186094	AGBL4	Body mass index in non-smokers	GIANT	28443625	Mixed	2017	-0.018	0.004	6.093e-06	177350	0	177350	79	IVNT	GIANT_BMI-Non-smokers_Mixed_2017
rs1891667	chr1:50095385	T	C	ENSG00000186094	AGBL4	Body mass index adjusted for smoking	GIANT	28443625	European	2017	0.0195	0.0042	3.269e-06	163694	0	163694	73	IVNT	GIANT_BMI-adjusted-Smoking_EUR_2017
rs1891667	chr1:50095385	T	C	ENSG00000186094	AGBL4	Body mass index adjusted for smoking in females	GIANT	28443625	Mixed	2017	0.024	0.0051	2.022e-06	108487	0	108487	73	IVNT	GIANT_BMI-adjusted-Smoking-F_Mixed_2017
rs1891667	chr1:50095385	T	C	ENSG00000186094	AGBL4	Body mass index adjusted for smoking	GIANT	28443625	Mixed	2017	0.0216	0.0039	4.182e-08	185706	0	185706	79	IVNT	GIANT_BMI-adjusted-Smoking_Mixed_2017
rs1891667	chr1:50095385	T	C	ENSG00000186094	AGBL4	Body mass index	GIANT	25673413	European	2015	0.0189	0.0041	4.031e-06	233984	0	233984	114	IVNT	GIANT_BMI_EUR_2015
rs1891667	chr1:50095385	T	C	ENSG00000186094	AGBL4	Body mass index	GIANT	25673413	Mixed	2015	0.0188	0.0039	1.432e-06	236146	0	236146	125	IVNT	GIANT_BMI_Mixed_2015
rs1891667	chr1:50095385	T	C	ENSG00000186094	AGBL4	Body mass index in non-smokers	GIANT	28443625	Mixed	2017	0.0218	0.0044	9.833e-07	147480	0	147480	79	IVNT	GIANT_BMI-Non-smokers_Mixed_2017
rs2051086	chr1:50105201	T	C	ENSG00000186094	AGBL4	Body mass index adjusted for smoking	GIANT	28443625	European	2017	0.0187	0.0042	7.704e-06	163873	0	163873	73	IVNT	GIANT_BMI-adjusted-Smoking_EUR_2017
rs2051086	chr1:50105201	T	C	ENSG00000186094	AGBL4	Body mass index adjusted for smoking	GIANT	28443625	Mixed	2017	0.02	0.0039	3.592e-07	185887	0	185887	79	IVNT	GIANT_BMI-adjusted-Smoking_Mixed_2017
rs2051086	chr1:50105201	T	C	ENSG00000186094	AGBL4	Body mass index	GIANT	25673413	European	2015	0.0178	0.004	8.587e-06	233862	0	233862	114	IVNT	GIANT_BMI_EUR_2015
rs2051086	chr1:50105201	T	C	ENSG00000186094	AGBL4	Body mass index	GIANT	25673413	Mixed	2015	0.0178	0.0039	5.016e-06	236024	0	236024	125	IVNT	GIANT_BMI_Mixed_2015
rs2051086	chr1:50105201	T	C	ENSG00000186094	AGBL4	Body mass index in non-smokers	GIANT	28443625	Mixed	2017	0.0201	0.0044	5.799e-06	147587	0	147587	79	IVNT	GIANT_BMI-Non-smokers_Mixed_2017
rs1343161	chr1:50110850	A	G	ENSG00000186094	AGBL4	Body mass index adjusted for smoking	GIANT	28443625	European	2017	-0.0191	0.0042	5.192e-06	163681	0	163681	73	IVNT	GIANT_BMI-adjusted-Smoking_EUR_2017
rs1343161	chr1:50110850	A	G	ENSG00000186094	AGBL4	Body mass index adjusted for smoking in females	GIANT	28443625	Mixed	2017	-0.0236	0.0051	3.018e-06	108470	0	108470	73	IVNT	GIANT_BMI-adjusted-Smoking-F_Mixed_2017
rs1343161	chr1:50110850	A	G	ENSG00000186094	AGBL4	Body mass index adjusted for smoking	GIANT	28443625	Mixed	2017	-0.0208	0.0039	1.142e-07	185680	0	185680	79	IVNT	GIANT_BMI-adjusted-Smoking_Mixed_2017
rs1343161	chr1:50110850	A	G	ENSG00000186094	AGBL4	Body mass index	GIANT	25673413	European	2015	-0.0187	0.0041	5.092e-06	233995	0	233995	114	IVNT	GIANT_BMI_EUR_2015
rs1343161	chr1:50110850	A	G	ENSG00000186094	AGBL4	Body mass index	GIANT	25673413	Mixed	2015	-0.0187	0.0039	1.628e-06	236157	0	236157	125	IVNT	GIANT_BMI_Mixed_2015
rs1343161	chr1:50110850	A	G	ENSG00000186094	AGBL4	Body mass index in non-smokers	GIANT	28443625	Mixed	2017	-0.021	0.0044	2.414e-06	147461	0	147461	79	IVNT	GIANT_BMI-Non-smokers_Mixed_2017
rs1984278	chr1:50117145	C	G	ENSG00000186094	AGBL4	Body mass index adjusted for smoking	GIANT	28443625	European	2017	0.0192	0.0042	4.763e-06	163882	0	163882	73	IVNT	GIANT_BMI-adjusted-Smoking_EUR_2017
rs1984278	chr1:50117145	C	G	ENSG00000186094	AGBL4	Body mass index adjusted for smoking	GIANT	28443625	Mixed	2017	0.0203	0.0039	2.375e-07	185896	0	185896	79	IVNT	GIANT_BMI-adjusted-Smoking_Mixed_2017
rs1984278	chr1:50117145	C	G	ENSG00000186094	AGBL4	Body mass index	GIANT	25673413	European	2015	0.0187	0.004	2.94e-06	234017	0	234017	114	IVNT	GIANT_BMI_EUR_2015
rs1984278	chr1:50117145	C	G	ENSG00000186094	AGBL4	Body mass index	GIANT	25673413	Mixed	2015	0.0187	0.0039	1.628e-06	236179	0	236179	125	IVNT	GIANT_BMI_Mixed_2015
rs1984278	chr1:50117145	C	G	ENSG00000186094	AGBL4	Body mass index in non-smokers	GIANT	28443625	Mixed	2017	0.0209	0.0044	2.526e-06	147593	0	147593	79	IVNT	GIANT_BMI-Non-smokers_Mixed_2017
rs10888665	chr1:50138906	T	C	ENSG00000186094	AGBL4	Body mass index adjusted for smoking	GIANT	28443625	European	2017	0.019	0.0042	5.528e-06	163882	0	163882	73	IVNT	GIANT_BMI-adjusted-Smoking_EUR_2017
rs10888665	chr1:50138906	T	C	ENSG00000186094	AGBL4	Body mass index adjusted for smoking	GIANT	28443625	Mixed	2017	0.0201	0.0039	2.939e-07	185896	0	185896	79	IVNT	GIANT_BMI-adjusted-Smoking_Mixed_2017
rs10888665	chr1:50138906	T	C	ENSG00000186094	AGBL4	Body mass index	GIANT	25673413	European	2015	0.0187	0.0041	5.092e-06	234017	0	234017	114	IVNT	GIANT_BMI_EUR_2015
rs10888665	chr1:50138906	T	C	ENSG00000186094	AGBL4	Body mass index	GIANT	25673413	Mixed	2015	0.0186	0.0039	1.849e-06	236179	0	236179	125	IVNT	GIANT_BMI_Mixed_2015
rs10888665	chr1:50138906	T	C	ENSG00000186094	AGBL4	Body mass index in non-smokers	GIANT	28443625	Mixed	2017	0.0204	0.0044	4.278e-06	147593	0	147593	79	IVNT	GIANT_BMI-Non-smokers_Mixed_2017
rs2356525	chr1:50148984	A	T	ENSG00000186094	AGBL4	Body mass index adjusted for smoking	GIANT	28443625	European	2017	-0.0191	0.0043	7.36e-06	160025	0	160025	73	IVNT	GIANT_BMI-adjusted-Smoking_EUR_2017
rs2356525	chr1:50148984	A	T	ENSG00000186094	AGBL4	Body mass index adjusted for smoking	GIANT	28443625	Mixed	2017	-0.0204	0.0042	1.133e-06	168225	0	168225	79	IVNT	GIANT_BMI-adjusted-Smoking_Mixed_2017
rs2356525	chr1:50148984	A	T	ENSG00000186094	AGBL4	Body mass index	GIANT	25673413	European	2015	-0.0184	0.0041	7.196e-06	230062	0	230062	114	IVNT	GIANT_BMI_EUR_2015
rs2356525	chr1:50148984	A	T	ENSG00000186094	AGBL4	Body mass index	GIANT	25673413	Mixed	2015	-0.0184	0.004	4.225e-06	230062	0	230062	125	IVNT	GIANT_BMI_Mixed_2015
rs2356525	chr1:50148984	A	T	ENSG00000186094	AGBL4	Body mass index in non-smokers	GIANT	28443625	Mixed	2017	-0.0211	0.0048	9.802e-06	132916	0	132916	79	IVNT	GIANT_BMI-Non-smokers_Mixed_2017
rs1112368	chr1:50159590	T	C	ENSG00000186094	AGBL4	Body mass index adjusted for smoking	GIANT	28443625	European	2017	-0.0189	0.0042	6.239e-06	163881	0	163881	73	IVNT	GIANT_BMI-adjusted-Smoking_EUR_2017
rs1112368	chr1:50159590	T	C	ENSG00000186094	AGBL4	Body mass index adjusted for smoking	GIANT	28443625	Mixed	2017	-0.0201	0.0039	3.09e-07	185895	0	185895	79	IVNT	GIANT_BMI-adjusted-Smoking_Mixed_2017
rs1112368	chr1:50159590	T	C	ENSG00000186094	AGBL4	Body mass index	GIANT	25673413	European	2015	-0.0185	0.004	3.746e-06	234017	0	234017	114	IVNT	GIANT_BMI_EUR_2015
rs1112368	chr1:50159590	T	C	ENSG00000186094	AGBL4	Body mass index	GIANT	25673413	Mixed	2015	-0.0184	0.0039	2.382e-06	236179	0	236179	125	IVNT	GIANT_BMI_Mixed_2015
rs1112368	chr1:50159590	T	C	ENSG00000186094	AGBL4	Body mass index in non-smokers	GIANT	28443625	Mixed	2017	-0.0205	0.0044	3.956e-06	147592	0	147592	79	IVNT	GIANT_BMI-Non-smokers_Mixed_2017
rs6689057	chr1:50162840	T	C	ENSG00000186094	AGBL4	Body mass index adjusted for smoking	GIANT	28443625	Mixed	2017	-0.0182	0.004	4.596e-06	185689	0	185689	79	IVNT	GIANT_BMI-adjusted-Smoking_Mixed_2017
rs6689057	chr1:50162840	T	C	ENSG00000186094	AGBL4	Body mass index	GIANT	25673413	European	2015	-0.0183	0.0041	8.066e-06	233313	0	233313	114	IVNT	GIANT_BMI_EUR_2015
rs6689057	chr1:50162840	T	C	ENSG00000186094	AGBL4	Body mass index	GIANT	25673413	Mixed	2015	-0.0185	0.004	3.746e-06	235475	0	235475	125	IVNT	GIANT_BMI_Mixed_2015
rs10788915	chr1:50165334	C	G	ENSG00000186094	AGBL4	Body mass index adjusted for smoking	GIANT	28443625	European	2017	-0.0194	0.0042	3.612e-06	163881	0	163881	73	IVNT	GIANT_BMI-adjusted-Smoking_EUR_2017
rs10788915	chr1:50165334	C	G	ENSG00000186094	AGBL4	Body mass index adjusted for smoking	GIANT	28443625	Mixed	2017	-0.0205	0.0039	1.673e-07	185895	0	185895	79	IVNT	GIANT_BMI-adjusted-Smoking_Mixed_2017
rs10788915	chr1:50165334	C	G	ENSG00000186094	AGBL4	Body mass index	GIANT	25673413	European	2015	-0.0188	0.0041	4.532e-06	234017	0	234017	114	IVNT	GIANT_BMI_EUR_2015
rs10788915	chr1:50165334	C	G	ENSG00000186094	AGBL4	Body mass index	GIANT	25673413	Mixed	2015	-0.0187	0.0039	1.628e-06	236179	0	236179	125	IVNT	GIANT_BMI_Mixed_2015
rs10788915	chr1:50165334	C	G	ENSG00000186094	AGBL4	Body mass index in non-smokers	GIANT	28443625	Mixed	2017	-0.0206	0.0044	3.447e-06	147594	0	147594	79	IVNT	GIANT_BMI-Non-smokers_Mixed_2017
rs7530169	chr1:50168591	T	C	ENSG00000186094	AGBL4	Body mass index adjusted for smoking	GIANT	28443625	European	2017	0.0195	0.0042	3.309e-06	163881	0	163881	73	IVNT	GIANT_BMI-adjusted-Smoking_EUR_2017
rs7530169	chr1:50168591	T	C	ENSG00000186094	AGBL4	Body mass index adjusted for smoking	GIANT	28443625	Mixed	2017	0.0206	0.0039	1.629e-07	185895	0	185895	79	IVNT	GIANT_BMI-adjusted-Smoking_Mixed_2017
rs7530169	chr1:50168591	T	C	ENSG00000186094	AGBL4	Body mass index	GIANT	25673413	European	2015	0.0188	0.0041	4.532e-06	234017	0	234017	114	IVNT	GIANT_BMI_EUR_2015
rs7530169	chr1:50168591	T	C	ENSG00000186094	AGBL4	Body mass index	GIANT	25673413	Mixed	2015	0.0188	0.0039	1.432e-06	236179	0	236179	125	IVNT	GIANT_BMI_Mixed_2015
rs7530169	chr1:50168591	T	C	ENSG00000186094	AGBL4	Body mass index in non-smokers	GIANT	28443625	Mixed	2017	0.0207	0.0044	3.096e-06	147594	0	147594	79	IVNT	GIANT_BMI-Non-smokers_Mixed_2017
rs10788916	chr1:50186917	A	C	ENSG00000186094	AGBL4	Body mass index adjusted for smoking	GIANT	28443625	European	2017	0.0187	0.0042	8.304e-06	163880	0	163880	73	IVNT	GIANT_BMI-adjusted-Smoking_EUR_2017
rs10788916	chr1:50186917	A	C	ENSG00000186094	AGBL4	Body mass index adjusted for smoking	GIANT	28443625	Mixed	2017	0.0199	0.0039	4.285e-07	185894	0	185894	79	IVNT	GIANT_BMI-adjusted-Smoking_Mixed_2017
rs10788916	chr1:50186917	A	C	ENSG00000186094	AGBL4	Body mass index	GIANT	25673413	European	2015	0.0183	0.004	4.762e-06	234016	0	234016	114	IVNT	GIANT_BMI_EUR_2015
rs10788916	chr1:50186917	A	C	ENSG00000186094	AGBL4	Body mass index	GIANT	25673413	Mixed	2015	0.0182	0.0039	3.061e-06	236178	0	236178	125	IVNT	GIANT_BMI_Mixed_2015
rs10788916	chr1:50186917	A	C	ENSG00000186094	AGBL4	Body mass index in non-smokers	GIANT	28443625	Mixed	2017	0.02	0.0044	6.785e-06	147592	0	147592	79	IVNT	GIANT_BMI-Non-smokers_Mixed_2017
rs978178	chr1:50190132	T	C	ENSG00000186094	AGBL4	Body mass index adjusted for smoking	GIANT	28443625	European	2017	-0.0194	0.0042	3.612e-06	161880	0	161880	73	IVNT	GIANT_BMI-adjusted-Smoking_EUR_2017
rs978178	chr1:50190132	T	C	ENSG00000186094	AGBL4	Body mass index adjusted for smoking in females	GIANT	28443625	Mixed	2017	-0.0233	0.0051	5.734e-06	106672	0	106672	73	IVNT	GIANT_BMI-adjusted-Smoking-F_Mixed_2017
rs978178	chr1:50190132	T	C	ENSG00000186094	AGBL4	Body mass index adjusted for smoking	GIANT	28443625	Mixed	2017	-0.0206	0.0039	1.688e-07	183894	0	183894	79	IVNT	GIANT_BMI-adjusted-Smoking_Mixed_2017
rs978178	chr1:50190132	T	C	ENSG00000186094	AGBL4	Body mass index	GIANT	25673413	European	2015	-0.0184	0.004	4.225e-06	234016	0	234016	114	IVNT	GIANT_BMI_EUR_2015
rs978178	chr1:50190132	T	C	ENSG00000186094	AGBL4	Body mass index	GIANT	25673413	Mixed	2015	-0.0184	0.0039	2.382e-06	236178	0	236178	125	IVNT	GIANT_BMI_Mixed_2015
rs978178	chr1:50190132	T	C	ENSG00000186094	AGBL4	Body mass index in non-smokers	GIANT	28443625	Mixed	2017	-0.0201	0.0044	6.102e-06	147592	0	147592	79	IVNT	GIANT_BMI-Non-smokers_Mixed_2017
rs6701761	chr1:50217306	A	G	ENSG00000186094	AGBL4	Body mass index adjusted for smoking	GIANT	28443625	European	2017	0.0195	0.0042	3.296e-06	163882	0	163882	73	IVNT	GIANT_BMI-adjusted-Smoking_EUR_2017
rs6701761	chr1:50217306	A	G	ENSG00000186094	AGBL4	Body mass index adjusted for smoking in females	GIANT	28443625	Mixed	2017	0.0225	0.0051	8.718e-06	108673	0	108673	73	IVNT	GIANT_BMI-adjusted-Smoking-F_Mixed_2017
rs6701761	chr1:50217306	A	G	ENSG00000186094	AGBL4	Body mass index adjusted for smoking	GIANT	28443625	Mixed	2017	0.0207	0.0039	1.397e-07	185896	0	185896	79	IVNT	GIANT_BMI-adjusted-Smoking_Mixed_2017
rs6701761	chr1:50217306	A	G	ENSG00000186094	AGBL4	Body mass index	GIANT	25673413	European	2015	0.0189	0.0041	4.031e-06	234018	0	234018	114	IVNT	GIANT_BMI_EUR_2015
rs6701761	chr1:50217306	A	G	ENSG00000186094	AGBL4	Body mass index	GIANT	25673413	Mixed	2015	0.0189	0.0039	1.259e-06	236180	0	236180	125	IVNT	GIANT_BMI_Mixed_2015
rs6701761	chr1:50217306	A	G	ENSG00000186094	AGBL4	Body mass index in non-smokers	GIANT	28443625	Mixed	2017	0.0207	0.0044	3.195e-06	147594	0	147594	79	IVNT	GIANT_BMI-Non-smokers_Mixed_2017
rs7550578	chr1:50222048	A	T	ENSG00000186094	AGBL4	Body mass index adjusted for smoking	GIANT	28443625	European	2017	0.0195	0.0042	3.296e-06	163883	0	163883	73	IVNT	GIANT_BMI-adjusted-Smoking_EUR_2017
rs7550578	chr1:50222048	A	T	ENSG00000186094	AGBL4	Body mass index adjusted for smoking in females	GIANT	28443625	Mixed	2017	0.0225	0.0051	8.431e-06	108674	0	108674	73	IVNT	GIANT_BMI-adjusted-Smoking-F_Mixed_2017
rs7550578	chr1:50222048	A	T	ENSG00000186094	AGBL4	Body mass index adjusted for smoking	GIANT	28443625	Mixed	2017	0.0207	0.0039	1.471e-07	185897	0	185897	79	IVNT	GIANT_BMI-adjusted-Smoking_Mixed_2017
rs7550578	chr1:50222048	A	T	ENSG00000186094	AGBL4	Body mass index	GIANT	25673413	European	2015	0.0189	0.0041	4.031e-06	234018	0	234018	114	IVNT	GIANT_BMI_EUR_2015
rs7550578	chr1:50222048	A	T	ENSG00000186094	AGBL4	Body mass index	GIANT	25673413	Mixed	2015	0.0189	0.0039	1.259e-06	236180	0	236180	125	IVNT	GIANT_BMI_Mixed_2015
rs7550578	chr1:50222048	A	T	ENSG00000186094	AGBL4	Body mass index in non-smokers	GIANT	28443625	Mixed	2017	0.0208	0.0044	3.002e-06	147593	0	147593	79	IVNT	GIANT_BMI-Non-smokers_Mixed_2017
rs3903685	chr1:50223693	A	C	ENSG00000186094	AGBL4	Body mass index adjusted for smoking	GIANT	28443625	European	2017	0.0195	0.0042	3.389e-06	163882	0	163882	73	IVNT	GIANT_BMI-adjusted-Smoking_EUR_2017
rs3903685	chr1:50223693	A	C	ENSG00000186094	AGBL4	Body mass index adjusted for smoking	GIANT	28443625	Mixed	2017	0.0206	0.0039	1.535e-07	185896	0	185896	79	IVNT	GIANT_BMI-adjusted-Smoking_Mixed_2017
rs3903685	chr1:50223693	A	C	ENSG00000186094	AGBL4	Body mass index	GIANT	25673413	European	2015	0.0189	0.0041	4.031e-06	234018	0	234018	114	IVNT	GIANT_BMI_EUR_2015
rs3903685	chr1:50223693	A	C	ENSG00000186094	AGBL4	Body mass index	GIANT	25673413	Mixed	2015	0.0189	0.0039	1.259e-06	236180	0	236180	125	IVNT	GIANT_BMI_Mixed_2015
rs3903685	chr1:50223693	A	C	ENSG00000186094	AGBL4	Body mass index in non-smokers	GIANT	28443625	Mixed	2017	0.0206	0.0044	3.614e-06	147592	0	147592	79	IVNT	GIANT_BMI-Non-smokers_Mixed_2017
rs6588357	chr1:50232173	T	C	ENSG00000186094	AGBL4	Body mass index adjusted for smoking	GIANT	28443625	European	2017	-0.0195	0.0042	3.403e-06	163882	0	163882	73	IVNT	GIANT_BMI-adjusted-Smoking_EUR_2017
rs6588357	chr1:50232173	T	C	ENSG00000186094	AGBL4	Body mass index adjusted for smoking in females	GIANT	28443625	Mixed	2017	-0.0232	0.005	3.303e-06	108667	0	108667	73	IVNT	GIANT_BMI-adjusted-Smoking-F_Mixed_2017
rs6588357	chr1:50232173	T	C	ENSG00000186094	AGBL4	Body mass index adjusted for smoking	GIANT	28443625	Mixed	2017	-0.0208	0.0039	8.513e-08	185883	0	185883	79	IVNT	GIANT_BMI-adjusted-Smoking_Mixed_2017
rs6588357	chr1:50232173	T	C	ENSG00000186094	AGBL4	Body mass index	GIANT	25673413	European	2015	-0.019	0.0041	3.584e-06	234010	0	234010	114	IVNT	GIANT_BMI_EUR_2015
rs6588357	chr1:50232173	T	C	ENSG00000186094	AGBL4	Body mass index	GIANT	25673413	Mixed	2015	-0.0192	0.0039	8.519e-07	236172	0	236172	125	IVNT	GIANT_BMI_Mixed_2015
rs6588357	chr1:50232173	T	C	ENSG00000186094	AGBL4	Body mass index in non-smokers	GIANT	28443625	Mixed	2017	-0.0207	0.0044	2.502e-06	147582	0	147582	79	IVNT	GIANT_BMI-Non-smokers_Mixed_2017
rs6588358	chr1:50238092	T	C	ENSG00000186094	AGBL4	Body mass index adjusted for smoking	GIANT	28443625	European	2017	-0.0193	0.0042	3.926e-06	163881	0	163881	73	IVNT	GIANT_BMI-adjusted-Smoking_EUR_2017
rs6588358	chr1:50238092	T	C	ENSG00000186094	AGBL4	Body mass index adjusted for smoking	GIANT	28443625	Mixed	2017	-0.0206	0.0039	1.69e-07	185895	0	185895	79	IVNT	GIANT_BMI-adjusted-Smoking_Mixed_2017
rs6588358	chr1:50238092	T	C	ENSG00000186094	AGBL4	Body mass index	GIANT	25673413	European	2015	-0.0189	0.0041	4.031e-06	234018	0	234018	114	IVNT	GIANT_BMI_EUR_2015
rs6588358	chr1:50238092	T	C	ENSG00000186094	AGBL4	Body mass index	GIANT	25673413	Mixed	2015	-0.0188	0.0039	1.432e-06	236180	0	236180	125	IVNT	GIANT_BMI_Mixed_2015
rs6588358	chr1:50238092	T	C	ENSG00000186094	AGBL4	Body mass index in non-smokers	GIANT	28443625	Mixed	2017	-0.0203	0.0044	4.928e-06	147592	0	147592	79	IVNT	GIANT_BMI-Non-smokers_Mixed_2017
rs4926542	chr1:50263773	T	C	ENSG00000186094	AGBL4	Body mass index adjusted for physical activity	GIANT	28448500	Mixed	2017	-0.0191	0.0043	8.94e-06	151602	0	151602	60	IVNT	GIANT_BMI-adjusted-PA_Mixed_2017
rs4926542	chr1:50263773	T	C	ENSG00000186094	AGBL4	Body mass index adjusted for smoking	GIANT	28443625	Mixed	2017	-0.021	0.0042	5.178e-07	159913	0	159913	79	IVNT	GIANT_BMI-adjusted-Smoking_Mixed_2017
rs4926542	chr1:50263773	T	C	ENSG00000186094	AGBL4	Body mass index	GIANT	25673413	European	2015	-0.0187	0.004	2.94e-06	234004	0	234004	114	IVNT	GIANT_BMI_EUR_2015
rs4926542	chr1:50263773	T	C	ENSG00000186094	AGBL4	Body mass index	GIANT	25673413	Mixed	2015	-0.0187	0.0039	1.628e-06	236166	0	236166	125	IVNT	GIANT_BMI_Mixed_2015
rs4926542	chr1:50263773	T	C	ENSG00000186094	AGBL4	Body mass index in non-smokers	GIANT	28443625	Mixed	2017	-0.0217	0.0048	7.249e-06	124604	0	124604	79	IVNT	GIANT_BMI-Non-smokers_Mixed_2017
rs4272666	chr1:50269541	T	C	ENSG00000186094	AGBL4	Body mass index adjusted for smoking	GIANT	28443625	European	2017	-0.0194	0.0042	3.499e-06	163880	0	163880	73	IVNT	GIANT_BMI-adjusted-Smoking_EUR_2017
rs4272666	chr1:50269541	T	C	ENSG00000186094	AGBL4	Body mass index adjusted for smoking	GIANT	28443625	Mixed	2017	-0.0199	0.0039	3.142e-07	185894	0	185894	79	IVNT	GIANT_BMI-adjusted-Smoking_Mixed_2017
rs4272666	chr1:50269541	T	C	ENSG00000186094	AGBL4	Body mass index	GIANT	25673413	European	2015	-0.0188	0.004	2.602e-06	234018	0	234018	114	IVNT	GIANT_BMI_EUR_2015
rs4272666	chr1:50269541	T	C	ENSG00000186094	AGBL4	Body mass index	GIANT	25673413	Mixed	2015	-0.019	0.0039	1.106e-06	236180	0	236180	125	IVNT	GIANT_BMI_Mixed_2015
rs4272666	chr1:50269541	T	C	ENSG00000186094	AGBL4	Body mass index in non-smokers	GIANT	28443625	Mixed	2017	-0.0195	0.0044	9.061e-06	147590	0	147590	79	IVNT	GIANT_BMI-Non-smokers_Mixed_2017
rs6685462	chr1:50274287	C	G	ENSG00000186094	AGBL4	Body mass index adjusted for smoking	GIANT	28443625	European	2017	-0.0189	0.0042	6.239e-06	163882	0	163882	73	IVNT	GIANT_BMI-adjusted-Smoking_EUR_2017
rs6685462	chr1:50274287	C	G	ENSG00000186094	AGBL4	Body mass index adjusted for smoking	GIANT	28443625	Mixed	2017	-0.0195	0.0039	5.71e-07	185896	0	185896	79	IVNT	GIANT_BMI-adjusted-Smoking_Mixed_2017
rs6685462	chr1:50274287	C	G	ENSG00000186094	AGBL4	Body mass index	GIANT	25673413	European	2015	-0.0184	0.004	4.225e-06	234018	0	234018	114	IVNT	GIANT_BMI_EUR_2015
rs6685462	chr1:50274287	C	G	ENSG00000186094	AGBL4	Body mass index	GIANT	25673413	Mixed	2015	-0.0185	0.0039	2.1e-06	236180	0	236180	125	IVNT	GIANT_BMI_Mixed_2015
rs7526553	chr1:50283199	T	C	ENSG00000186094	AGBL4	Body mass index adjusted for smoking	GIANT	28443625	European	2017	-0.0195	0.0042	3.116e-06	163882	0	163882	73	IVNT	GIANT_BMI-adjusted-Smoking_EUR_2017
rs7526553	chr1:50283199	T	C	ENSG00000186094	AGBL4	Body mass index adjusted for smoking	GIANT	28443625	Mixed	2017	-0.0201	0.0039	2.536e-07	185896	0	185896	79	IVNT	GIANT_BMI-adjusted-Smoking_Mixed_2017
rs7526553	chr1:50283199	T	C	ENSG00000186094	AGBL4	Body mass index	GIANT	25673413	European	2015	-0.0186	0.004	3.319e-06	234018	0	234018	114	IVNT	GIANT_BMI_EUR_2015
rs7526553	chr1:50283199	T	C	ENSG00000186094	AGBL4	Body mass index	GIANT	25673413	Mixed	2015	-0.0188	0.0039	1.432e-06	236180	0	236180	125	IVNT	GIANT_BMI_Mixed_2015
rs7526553	chr1:50283199	T	C	ENSG00000186094	AGBL4	Body mass index in non-smokers	GIANT	28443625	Mixed	2017	-0.0196	0.0044	8.463e-06	147592	0	147592	79	IVNT	GIANT_BMI-Non-smokers_Mixed_2017
rs4495760	chr1:50285119	A	G	ENSG00000186094	AGBL4	Body mass index adjusted for smoking	GIANT	28443625	European	2017	0.0195	0.0042	3.389e-06	163882	0	163882	73	IVNT	GIANT_BMI-adjusted-Smoking_EUR_2017
rs4495760	chr1:50285119	A	G	ENSG00000186094	AGBL4	Body mass index adjusted for smoking	GIANT	28443625	Mixed	2017	0.0205	0.0039	1.675e-07	185896	0	185896	79	IVNT	GIANT_BMI-adjusted-Smoking_Mixed_2017
rs4495760	chr1:50285119	A	G	ENSG00000186094	AGBL4	Body mass index	GIANT	25673413	European	2015	0.0185	0.004	3.746e-06	234018	0	234018	114	IVNT	GIANT_BMI_EUR_2015
rs4495760	chr1:50285119	A	G	ENSG00000186094	AGBL4	Body mass index	GIANT	25673413	Mixed	2015	0.0185	0.0039	2.1e-06	236180	0	236180	125	IVNT	GIANT_BMI_Mixed_2015
rs4495760	chr1:50285119	A	G	ENSG00000186094	AGBL4	Body mass index in non-smokers	GIANT	28443625	Mixed	2017	0.0206	0.0044	3.511e-06	147592	0	147592	79	IVNT	GIANT_BMI-Non-smokers_Mixed_2017
rs12128108	chr1:50293421	T	C	ENSG00000186094	AGBL4	Body mass index adjusted for smoking	GIANT	28443625	Mixed	2017	0.0174	0.0039	7.914e-06	239823	0	239823	79	IVNT	GIANT_BMI-adjusted-Smoking_Mixed_2017
rs12128108	chr1:50293421	T	C	ENSG00000186094	AGBL4	Body mass index	GIANT	25673413	European	2015	0.0189	0.0038	4.591e-07	322139	0	322139	114	IVNT	GIANT_BMI_EUR_2015
rs12128108	chr1:50293421	T	C	ENSG00000186094	AGBL4	Body mass index	GIANT	25673413	Mixed	2015	0.0197	0.0037	7.546e-08	339209	0	339209	125	IVNT	GIANT_BMI_Mixed_2015
rs6588362	chr1:50294352	A	T	ENSG00000186094	AGBL4	Body mass index adjusted for smoking	GIANT	28443625	European	2017	-0.0187	0.0042	7.808e-06	163881	0	163881	73	IVNT	GIANT_BMI-adjusted-Smoking_EUR_2017
rs6588362	chr1:50294352	A	T	ENSG00000186094	AGBL4	Body mass index adjusted for smoking	GIANT	28443625	Mixed	2017	-0.0199	0.0039	3.945e-07	185895	0	185895	79	IVNT	GIANT_BMI-adjusted-Smoking_Mixed_2017
rs6588362	chr1:50294352	A	T	ENSG00000186094	AGBL4	Body mass index	GIANT	25673413	European	2015	-0.0179	0.004	7.641e-06	234015	0	234015	114	IVNT	GIANT_BMI_EUR_2015
rs6588362	chr1:50294352	A	T	ENSG00000186094	AGBL4	Body mass index	GIANT	25673413	Mixed	2015	-0.0179	0.0039	4.438e-06	236177	0	236177	125	IVNT	GIANT_BMI_Mixed_2015
rs6588362	chr1:50294352	A	T	ENSG00000186094	AGBL4	Body mass index in non-smokers	GIANT	28443625	Mixed	2017	-0.02	0.0044	6.479e-06	147592	0	147592	79	IVNT	GIANT_BMI-Non-smokers_Mixed_2017
rs4926833	chr1:50311454	A	G	ENSG00000186094	AGBL4	Body mass index adjusted for smoking	GIANT	28443625	Mixed	2017	-0.0179	0.0038	3.245e-06	185778	0	185778	79	IVNT	GIANT_BMI-adjusted-Smoking_Mixed_2017
rs4582848	chr1:50312200	A	C	ENSG00000186094	AGBL4	Body mass index adjusted for smoking	GIANT	28443625	European	2017	0.0198	0.0042	2.399e-06	164466	0	164466	73	IVNT	GIANT_BMI-adjusted-Smoking_EUR_2017
rs4582848	chr1:50312200	A	C	ENSG00000186094	AGBL4	Body mass index adjusted for smoking in females	GIANT	28443625	Mixed	2017	0.0237	0.005	2.046e-06	108768	0	108768	73	IVNT	GIANT_BMI-adjusted-Smoking-F_Mixed_2017
rs4582848	chr1:50312200	A	C	ENSG00000186094	AGBL4	Body mass index adjusted for smoking	GIANT	28443625	Mixed	2017	0.0212	0.0039	5.211e-08	186480	0	186480	79	IVNT	GIANT_BMI-adjusted-Smoking_Mixed_2017
rs4582848	chr1:50312200	A	C	ENSG00000186094	AGBL4	Body mass index	GIANT	25673413	European	2015	0.0185	0.004	3.746e-06	233965	0	233965	114	IVNT	GIANT_BMI_EUR_2015
rs4582848	chr1:50312200	A	C	ENSG00000186094	AGBL4	Body mass index	GIANT	25673413	Mixed	2015	0.0187	0.0039	1.628e-06	236127	0	236127	125	IVNT	GIANT_BMI_Mixed_2015
rs4582848	chr1:50312200	A	C	ENSG00000186094	AGBL4	Body mass index in non-smokers	GIANT	28443625	Mixed	2017	0.0214	0.0044	1.171e-06	148010	0	148010	79	IVNT	GIANT_BMI-Non-smokers_Mixed_2017
rs6693846	chr1:50315352	A	G	ENSG00000186094	AGBL4	Body mass index adjusted for smoking	GIANT	28443625	European	2017	0.0198	0.0042	2.39e-06	163876	0	163876	73	IVNT	GIANT_BMI-adjusted-Smoking_EUR_2017
rs6693846	chr1:50315352	A	G	ENSG00000186094	AGBL4	Body mass index adjusted for smoking in females	GIANT	28443625	Mixed	2017	0.0227	0.0051	7.345e-06	108668	0	108668	73	IVNT	GIANT_BMI-adjusted-Smoking-F_Mixed_2017
rs6693846	chr1:50315352	A	G	ENSG00000186094	AGBL4	Body mass index adjusted for smoking	GIANT	28443625	Mixed	2017	0.0209	0.0039	1.056e-07	185890	0	185890	79	IVNT	GIANT_BMI-adjusted-Smoking_Mixed_2017
rs6693846	chr1:50315352	A	G	ENSG00000186094	AGBL4	Body mass index	GIANT	25673413	European	2015	0.0185	0.004	3.746e-06	233983	0	233983	114	IVNT	GIANT_BMI_EUR_2015
rs6693846	chr1:50315352	A	G	ENSG00000186094	AGBL4	Body mass index	GIANT	25673413	Mixed	2015	0.0185	0.0039	2.1e-06	236145	0	236145	125	IVNT	GIANT_BMI_Mixed_2015
rs6693846	chr1:50315352	A	G	ENSG00000186094	AGBL4	Body mass index in non-smokers	GIANT	28443625	Mixed	2017	0.021	0.0044	2.26e-06	147588	0	147588	79	IVNT	GIANT_BMI-Non-smokers_Mixed_2017
rs10736388	chr1:50335528	A	G	ENSG00000186094	AGBL4	Body mass index adjusted for smoking	GIANT	28443625	European	2017	0.0199	0.0042	1.951e-06	164415	0	164415	73	IVNT	GIANT_BMI-adjusted-Smoking_EUR_2017
rs10736388	chr1:50335528	A	G	ENSG00000186094	AGBL4	Body mass index adjusted for smoking in females	GIANT	28443625	Mixed	2017	0.0253	0.0051	5.758e-07	108740	0	108740	73	IVNT	GIANT_BMI-adjusted-Smoking-F_Mixed_2017
rs10736388	chr1:50335528	A	G	ENSG00000186094	AGBL4	Body mass index adjusted for smoking	GIANT	28443625	Mixed	2017	0.0222	0.0039	1.717e-08	186429	0	186429	79	IVNT	GIANT_BMI-adjusted-Smoking_Mixed_2017
rs10736388	chr1:50335528	A	G	ENSG00000186094	AGBL4	Body mass index	GIANT	25673413	European	2015	0.0182	0.0041	9.037e-06	233796	0	233796	114	IVNT	GIANT_BMI_EUR_2015
rs10736388	chr1:50335528	A	G	ENSG00000186094	AGBL4	Body mass index	GIANT	25673413	Mixed	2015	0.0181	0.0039	3.467e-06	235958	0	235958	125	IVNT	GIANT_BMI_Mixed_2015
rs10736388	chr1:50335528	A	G	ENSG00000186094	AGBL4	Body mass index in non-smokers	GIANT	28443625	Mixed	2017	0.022	0.0044	7.195e-07	147969	0	147969	79	IVNT	GIANT_BMI-Non-smokers_Mixed_2017
rs7544728	chr1:50339649	A	G	ENSG00000186094	AGBL4	Body mass index adjusted for smoking	GIANT	28443625	European	2017	0.0198	0.0042	2.323e-06	163875	0	163875	73	IVNT	GIANT_BMI-adjusted-Smoking_EUR_2017
rs7544728	chr1:50339649	A	G	ENSG00000186094	AGBL4	Body mass index adjusted for smoking in females	GIANT	28443625	Mixed	2017	0.0224	0.0051	9.637e-06	108667	0	108667	73	IVNT	GIANT_BMI-adjusted-Smoking-F_Mixed_2017
rs7544728	chr1:50339649	A	G	ENSG00000186094	AGBL4	Body mass index adjusted for smoking	GIANT	28443625	Mixed	2017	0.0208	0.0039	1.213e-07	185889	0	185889	79	IVNT	GIANT_BMI-adjusted-Smoking_Mixed_2017
rs7544728	chr1:50339649	A	G	ENSG00000186094	AGBL4	Body mass index	GIANT	25673413	European	2015	0.0185	0.004	3.746e-06	233979	0	233979	114	IVNT	GIANT_BMI_EUR_2015
rs7544728	chr1:50339649	A	G	ENSG00000186094	AGBL4	Body mass index	GIANT	25673413	Mixed	2015	0.0185	0.0039	2.1e-06	236141	0	236141	125	IVNT	GIANT_BMI_Mixed_2015
rs7544728	chr1:50339649	A	G	ENSG00000186094	AGBL4	Body mass index in non-smokers	GIANT	28443625	Mixed	2017	0.0208	0.0044	2.817e-06	147588	0	147588	79	IVNT	GIANT_BMI-Non-smokers_Mixed_2017
rs12137651	chr1:50353130	A	G	ENSG00000186094	AGBL4	Body mass index adjusted for smoking	GIANT	28443625	Mixed	2017	0.0203	0.0044	4.661e-06	185884	0	185884	79	IVNT	GIANT_BMI-adjusted-Smoking_Mixed_2017
rs12023972	chr1:50374843	C	G	ENSG00000186094	AGBL4	Body mass index adjusted for smoking	GIANT	28443625	European	2017	-0.0198	0.0042	2.409e-06	163873	0	163873	73	IVNT	GIANT_BMI-adjusted-Smoking_EUR_2017
rs12023972	chr1:50374843	C	G	ENSG00000186094	AGBL4	Body mass index adjusted for smoking	GIANT	28443625	Mixed	2017	-0.0199	0.0039	3.133e-07	185887	0	185887	79	IVNT	GIANT_BMI-adjusted-Smoking_Mixed_2017
rs12023972	chr1:50374843	C	G	ENSG00000186094	AGBL4	Body mass index	GIANT	25673413	European	2015	-0.0184	0.004	4.225e-06	233979	0	233979	114	IVNT	GIANT_BMI_EUR_2015
rs12023972	chr1:50374843	C	G	ENSG00000186094	AGBL4	Body mass index	GIANT	25673413	Mixed	2015	-0.0186	0.0039	1.849e-06	236141	0	236141	125	IVNT	GIANT_BMI_Mixed_2015
rs4926545	chr1:50379476	A	G	ENSG00000186094	AGBL4	Body mass index adjusted for smoking	GIANT	28443625	European	2017	0.0198	0.0042	2.195e-06	164649	0	164649	73	IVNT	GIANT_BMI-adjusted-Smoking_EUR_2017
rs4926545	chr1:50379476	A	G	ENSG00000186094	AGBL4	Body mass index adjusted for smoking in females	GIANT	28443625	Mixed	2017	0.0226	0.0051	7.951e-06	108948	0	108948	73	IVNT	GIANT_BMI-adjusted-Smoking-F_Mixed_2017
rs4926545	chr1:50379476	A	G	ENSG00000186094	AGBL4	Body mass index adjusted for smoking	GIANT	28443625	Mixed	2017	0.0208	0.0039	1.144e-07	186663	0	186663	79	IVNT	GIANT_BMI-adjusted-Smoking_Mixed_2017
rs4926545	chr1:50379476	A	G	ENSG00000186094	AGBL4	Body mass index	GIANT	25673413	European	2015	0.0185	0.0041	6.416e-06	233979	0	233979	114	IVNT	GIANT_BMI_EUR_2015
rs4926545	chr1:50379476	A	G	ENSG00000186094	AGBL4	Body mass index	GIANT	25673413	Mixed	2015	0.0185	0.0039	2.1e-06	236141	0	236141	125	IVNT	GIANT_BMI_Mixed_2015
rs4926545	chr1:50379476	A	G	ENSG00000186094	AGBL4	Body mass index in non-smokers	GIANT	28443625	Mixed	2017	0.021	0.0044	2.298e-06	148118	0	148118	79	IVNT	GIANT_BMI-Non-smokers_Mixed_2017
rs6697839	chr1:50391338	T	C	ENSG00000186094	AGBL4	Body mass index adjusted for smoking	GIANT	28443625	European	2017	0.0203	0.0042	1.337e-06	163864	0	163864	73	IVNT	GIANT_BMI-adjusted-Smoking_EUR_2017
rs6697839	chr1:50391338	T	C	ENSG00000186094	AGBL4	Body mass index adjusted for smoking in females	GIANT	28443625	Mixed	2017	0.0231	0.0051	5.103e-06	108656	0	108656	73	IVNT	GIANT_BMI-adjusted-Smoking-F_Mixed_2017
rs6697839	chr1:50391338	T	C	ENSG00000186094	AGBL4	Body mass index adjusted for smoking	GIANT	28443625	Mixed	2017	0.0212	0.0039	6.67e-08	185878	0	185878	79	IVNT	GIANT_BMI-adjusted-Smoking_Mixed_2017
rs6697839	chr1:50391338	T	C	ENSG00000186094	AGBL4	Body mass index	GIANT	25673413	European	2015	0.0185	0.0041	6.416e-06	233977	0	233977	114	IVNT	GIANT_BMI_EUR_2015
rs6697839	chr1:50391338	T	C	ENSG00000186094	AGBL4	Body mass index	GIANT	25673413	Mixed	2015	0.0185	0.0039	2.1e-06	236139	0	236139	125	IVNT	GIANT_BMI_Mixed_2015
rs6697839	chr1:50391338	T	C	ENSG00000186094	AGBL4	Body mass index in non-smokers	GIANT	28443625	Mixed	2017	0.0212	0.0044	1.837e-06	147582	0	147582	79	IVNT	GIANT_BMI-Non-smokers_Mixed_2017
rs10788924	chr1:50396031	T	C	ENSG00000186094	AGBL4	Body mass index adjusted for smoking	GIANT	28443625	European	2017	0.0205	0.0042	9.869e-07	163862	0	163862	73	IVNT	GIANT_BMI-adjusted-Smoking_EUR_2017
rs10788924	chr1:50396031	T	C	ENSG00000186094	AGBL4	Body mass index adjusted for smoking in females	GIANT	28443625	Mixed	2017	0.0234	0.0051	3.582e-06	108655	0	108655	73	IVNT	GIANT_BMI-adjusted-Smoking-F_Mixed_2017
rs10788924	chr1:50396031	T	C	ENSG00000186094	AGBL4	Body mass index adjusted for smoking	GIANT	28443625	Mixed	2017	0.0214	0.0039	5.106e-08	185876	0	185876	79	IVNT	GIANT_BMI-adjusted-Smoking_Mixed_2017
rs10788924	chr1:50396031	T	C	ENSG00000186094	AGBL4	Body mass index	GIANT	25673413	European	2015	0.0185	0.0041	6.416e-06	233976	0	233976	114	IVNT	GIANT_BMI_EUR_2015
rs10788924	chr1:50396031	T	C	ENSG00000186094	AGBL4	Body mass index	GIANT	25673413	Mixed	2015	0.0185	0.0039	2.1e-06	236138	0	236138	125	IVNT	GIANT_BMI_Mixed_2015
rs10788924	chr1:50396031	T	C	ENSG00000186094	AGBL4	Body mass index in non-smokers	GIANT	28443625	Mixed	2017	0.0214	0.0044	1.491e-06	147582	0	147582	79	IVNT	GIANT_BMI-Non-smokers_Mixed_2017
rs12047155	chr1:50416930	A	G	ENSG00000186094	AGBL4	Body mass index	GIANT	29273807	European	2018	0.011	0.0023	1.1e-06	449889	0	449889	112	IVNT	GIANT_BMI_EUR_2018
rs12047155	chr1:50416930	A	G	ENSG00000186094	AGBL4	Body mass index	GIANT	29273807	Mixed	2018	0.011	0.0021	5.7e-07	526508	0	526508	123	IVNT	GIANT_BMI_Mixed_2018
rs11205669	chr1:50420108	C	G	ENSG00000186094	AGBL4	Body mass index adjusted for smoking	GIANT	28443625	European	2017	0.0207	0.0042	8.169e-07	163864	0	163864	73	IVNT	GIANT_BMI-adjusted-Smoking_EUR_2017
rs11205669	chr1:50420108	C	G	ENSG00000186094	AGBL4	Body mass index adjusted for smoking in females	GIANT	28443625	Mixed	2017	0.0232	0.0051	4.617e-06	108655	0	108655	73	IVNT	GIANT_BMI-adjusted-Smoking-F_Mixed_2017
rs11205669	chr1:50420108	C	G	ENSG00000186094	AGBL4	Body mass index adjusted for smoking	GIANT	28443625	Mixed	2017	0.0213	0.0039	6.294e-08	185878	0	185878	79	IVNT	GIANT_BMI-adjusted-Smoking_Mixed_2017
rs11205669	chr1:50420108	C	G	ENSG00000186094	AGBL4	Body mass index	GIANT	25673413	European	2015	0.0186	0.0041	5.717e-06	233978	0	233978	114	IVNT	GIANT_BMI_EUR_2015
rs11205669	chr1:50420108	C	G	ENSG00000186094	AGBL4	Body mass index	GIANT	25673413	Mixed	2015	0.0186	0.0039	1.849e-06	236140	0	236140	125	IVNT	GIANT_BMI_Mixed_2015
rs11205669	chr1:50420108	C	G	ENSG00000186094	AGBL4	Body mass index in non-smokers	GIANT	28443625	Mixed	2017	0.0211	0.0044	2.183e-06	147582	0	147582	79	IVNT	GIANT_BMI-Non-smokers_Mixed_2017
rs5005268	chr1:50426901	A	C	ENSG00000186094	AGBL4	Body mass index adjusted for smoking	GIANT	28443625	European	2017	-0.0207	0.0042	6.828e-07	163866	0	163866	73	IVNT	GIANT_BMI-adjusted-Smoking_EUR_2017
rs5005268	chr1:50426901	A	C	ENSG00000186094	AGBL4	Body mass index adjusted for smoking in females	GIANT	28443625	Mixed	2017	-0.0223	0.005	7.891e-06	108658	0	108658	73	IVNT	GIANT_BMI-adjusted-Smoking-F_Mixed_2017
rs5005268	chr1:50426901	A	C	ENSG00000186094	AGBL4	Body mass index adjusted for smoking	GIANT	28443625	Mixed	2017	-0.0204	0.0039	1.632e-07	185880	0	185880	79	IVNT	GIANT_BMI-adjusted-Smoking_Mixed_2017
rs5005268	chr1:50426901	A	C	ENSG00000186094	AGBL4	Body mass index	GIANT	25673413	European	2015	-0.0186	0.004	3.319e-06	233977	0	233977	114	IVNT	GIANT_BMI_EUR_2015
rs5005268	chr1:50426901	A	C	ENSG00000186094	AGBL4	Body mass index	GIANT	25673413	Mixed	2015	-0.0188	0.0039	1.432e-06	236139	0	236139	125	IVNT	GIANT_BMI_Mixed_2015
rs5005268	chr1:50426901	A	C	ENSG00000186094	AGBL4	Body mass index in non-smokers	GIANT	28443625	Mixed	2017	-0.0197	0.0044	7.255e-06	147582	0	147582	79	IVNT	GIANT_BMI-Non-smokers_Mixed_2017
rs9659092	chr1:50443589	A	G	ENSG00000186094	AGBL4	Body mass index adjusted for smoking in females	GIANT	28443625	Mixed	2017	0.0196	0.0044	8.693e-06	135520	0	135520	73	IVNT	GIANT_BMI-adjusted-Smoking-F_Mixed_2017
rs9659092	chr1:50443589	A	G	ENSG00000186094	AGBL4	Body mass index	GIANT	25673413	European	2015	0.0144	0.0031	3.653e-06	322039	0	322039	114	IVNT	GIANT_BMI_EUR_2015
rs9659092	chr1:50443589	A	G	ENSG00000186094	AGBL4	Body mass index	GIANT	25673413	Mixed	2015	0.0143	0.003	1.861e-06	339073	0	339073	125	IVNT	GIANT_BMI_Mixed_2015
rs12404447	chr1:50444279	A	G	ENSG00000186094	AGBL4	Body mass index adjusted for smoking	GIANT	28443625	European	2017	0.0212	0.0042	4.459e-07	163805	0	163805	73	IVNT	GIANT_BMI-adjusted-Smoking_EUR_2017
rs12404447	chr1:50444279	A	G	ENSG00000186094	AGBL4	Body mass index adjusted for smoking in females	GIANT	28443625	Mixed	2017	0.0245	0.0051	1.319e-06	108634	0	108634	73	IVNT	GIANT_BMI-adjusted-Smoking-F_Mixed_2017
rs12404447	chr1:50444279	A	G	ENSG00000186094	AGBL4	Body mass index adjusted for smoking	GIANT	28443625	Mixed	2017	0.0219	0.0039	2.61e-08	185819	0	185819	79	IVNT	GIANT_BMI-adjusted-Smoking_Mixed_2017
rs12404447	chr1:50444279	A	G	ENSG00000186094	AGBL4	Body mass index	GIANT	25673413	European	2015	0.0183	0.0041	8.066e-06	233767	0	233767	114	IVNT	GIANT_BMI_EUR_2015
rs12404447	chr1:50444279	A	G	ENSG00000186094	AGBL4	Body mass index	GIANT	25673413	Mixed	2015	0.0183	0.004	4.762e-06	235929	0	235929	125	IVNT	GIANT_BMI_Mixed_2015
rs12404447	chr1:50444279	A	G	ENSG00000186094	AGBL4	Body mass index in non-smokers	GIANT	28443625	Mixed	2017	0.0217	0.0044	1.027e-06	147539	0	147539	79	IVNT	GIANT_BMI-Non-smokers_Mixed_2017
rs12725018	chr1:50455326	A	C	ENSG00000186094	AGBL4	Body mass index adjusted for smoking	GIANT	28443625	European	2017	0.0206	0.0042	8.454e-07	163878	0	163878	73	IVNT	GIANT_BMI-adjusted-Smoking_EUR_2017
rs12725018	chr1:50455326	A	C	ENSG00000186094	AGBL4	Body mass index adjusted for smoking in females	GIANT	28443625	Mixed	2017	0.0235	0.0051	3.517e-06	108669	0	108669	73	IVNT	GIANT_BMI-adjusted-Smoking-F_Mixed_2017
rs12725018	chr1:50455326	A	C	ENSG00000186094	AGBL4	Body mass index adjusted for smoking	GIANT	28443625	Mixed	2017	0.0213	0.0039	6.414e-08	185892	0	185892	79	IVNT	GIANT_BMI-adjusted-Smoking_Mixed_2017
rs12725018	chr1:50455326	A	C	ENSG00000186094	AGBL4	Body mass index	GIANT	25673413	European	2015	0.0185	0.004	3.746e-06	233977	0	233977	114	IVNT	GIANT_BMI_EUR_2015
rs12725018	chr1:50455326	A	C	ENSG00000186094	AGBL4	Body mass index	GIANT	25673413	Mixed	2015	0.0185	0.0039	2.1e-06	236139	0	236139	125	IVNT	GIANT_BMI_Mixed_2015
rs12725018	chr1:50455326	A	C	ENSG00000186094	AGBL4	Body mass index in non-smokers	GIANT	28443625	Mixed	2017	0.0213	0.0044	1.749e-06	147590	0	147590	79	IVNT	GIANT_BMI-Non-smokers_Mixed_2017
rs4420126	chr1:50468739	T	C	ENSG00000186094	AGBL4	Body mass index adjusted for physical activity	GIANT	28448500	European	2017	-0.02	0.0045	9.16e-06	138143	0	138143	57	IVNT	GIANT_BMI-adjusted-PA_EUR_2017
rs4420126	chr1:50468739	T	C	ENSG00000186094	AGBL4	Body mass index adjusted for physical activity	GIANT	28448500	Mixed	2017	-0.019	0.0043	8.7e-06	151599	0	151599	60	IVNT	GIANT_BMI-adjusted-PA_Mixed_2017
rs4420126	chr1:50468739	T	C	ENSG00000186094	AGBL4	Body mass index adjusted for smoking	GIANT	28443625	European	2017	-0.0205	0.0042	9.032e-07	163880	0	163880	73	IVNT	GIANT_BMI-adjusted-Smoking_EUR_2017
rs4420126	chr1:50468739	T	C	ENSG00000186094	AGBL4	Body mass index adjusted for smoking in females	GIANT	28443625	Mixed	2017	-0.0223	0.005	8.055e-06	108673	0	108673	73	IVNT	GIANT_BMI-adjusted-Smoking-F_Mixed_2017
rs4420126	chr1:50468739	T	C	ENSG00000186094	AGBL4	Body mass index adjusted for smoking	GIANT	28443625	Mixed	2017	-0.0202	0.0039	2.111e-07	185894	0	185894	79	IVNT	GIANT_BMI-adjusted-Smoking_Mixed_2017
rs4420126	chr1:50468739	T	C	ENSG00000186094	AGBL4	Body mass index	GIANT	25673413	European	2015	-0.0185	0.004	3.746e-06	233955	0	233955	114	IVNT	GIANT_BMI_EUR_2015
rs4420126	chr1:50468739	T	C	ENSG00000186094	AGBL4	Body mass index	GIANT	25673413	Mixed	2015	-0.0186	0.0039	1.849e-06	236117	0	236117	125	IVNT	GIANT_BMI_Mixed_2015
rs4420126	chr1:50468739	T	C	ENSG00000186094	AGBL4	Body mass index in non-smokers	GIANT	28443625	Mixed	2017	-0.0196	0.0044	8.21e-06	147590	0	147590	79	IVNT	GIANT_BMI-Non-smokers_Mixed_2017
rs7520575	chr1:50502671	A	T	-	ELAVL4	Body mass index adjusted for smoking	GIANT	28443625	European	2017	0.0203	0.0042	1.159e-06	161000	0	161000	73	IVNT	GIANT_BMI-adjusted-Smoking_EUR_2017
rs7520575	chr1:50502671	A	T	-	ELAVL4	Body mass index adjusted for smoking	GIANT	28443625	Mixed	2017	0.0201	0.0039	2.242e-07	183014	0	183014	79	IVNT	GIANT_BMI-adjusted-Smoking_Mixed_2017
rs7520575	chr1:50502671	A	T	-	ELAVL4	Body mass index	GIANT	25673413	Mixed	2015	0.0183	0.004	4.762e-06	233109	0	233109	125	IVNT	GIANT_BMI_Mixed_2015
rs7520575	chr1:50502671	A	T	-	ELAVL4	Body mass index in non-smokers	GIANT	28443625	Mixed	2017	0.0205	0.0044	3.254e-06	145972	0	145972	79	IVNT	GIANT_BMI-Non-smokers_Mixed_2017
rs4546962	chr1:50505023	A	T	-	ELAVL4	Body mass index adjusted for smoking	GIANT	28443625	European	2017	-0.0202	0.0042	1.454e-06	160999	0	160999	73	IVNT	GIANT_BMI-adjusted-Smoking_EUR_2017
rs4546962	chr1:50505023	A	T	-	ELAVL4	Body mass index adjusted for smoking	GIANT	28443625	Mixed	2017	-0.0207	0.0039	1.523e-07	183013	0	183013	79	IVNT	GIANT_BMI-adjusted-Smoking_Mixed_2017
rs4546962	chr1:50505023	A	T	-	ELAVL4	Body mass index	GIANT	25673413	Mixed	2015	-0.018	0.004	6.795e-06	233108	0	233108	125	IVNT	GIANT_BMI_Mixed_2015
rs4546962	chr1:50505023	A	T	-	ELAVL4	Body mass index in non-smokers	GIANT	28443625	Mixed	2017	-0.0217	0.0045	1.656e-06	145972	0	145972	79	IVNT	GIANT_BMI-Non-smokers_Mixed_2017
rs4489606	chr1:50514553	T	C	ENSG00000162374	ELAVL4	Body mass index adjusted for smoking	GIANT	28443625	European	2017	-0.0209	0.0042	5.9e-07	163879	0	163879	73	IVNT	GIANT_BMI-adjusted-Smoking_EUR_2017
rs4489606	chr1:50514553	T	C	ENSG00000162374	ELAVL4	Body mass index adjusted for smoking in females	GIANT	28443625	Mixed	2017	-0.024	0.0051	2.051e-06	108669	0	108669	73	IVNT	GIANT_BMI-adjusted-Smoking-F_Mixed_2017
rs4489606	chr1:50514553	T	C	ENSG00000162374	ELAVL4	Body mass index adjusted for smoking	GIANT	28443625	Mixed	2017	-0.0216	0.0039	4.034e-08	185893	0	185893	79	IVNT	GIANT_BMI-adjusted-Smoking_Mixed_2017
rs4489606	chr1:50514553	T	C	ENSG00000162374	ELAVL4	Body mass index	GIANT	25673413	European	2015	-0.0186	0.004	3.319e-06	233890	0	233890	114	IVNT	GIANT_BMI_EUR_2015
rs4489606	chr1:50514553	T	C	ENSG00000162374	ELAVL4	Body mass index	GIANT	25673413	Mixed	2015	-0.0186	0.0039	1.849e-06	236052	0	236052	125	IVNT	GIANT_BMI_Mixed_2015
rs4489606	chr1:50514553	T	C	ENSG00000162374	ELAVL4	Body mass index in non-smokers	GIANT	28443625	Mixed	2017	-0.0217	0.0044	9.674e-07	147588	0	147588	79	IVNT	GIANT_BMI-Non-smokers_Mixed_2017
rs4388744	chr1:50521604	A	G	ENSG00000162374	ELAVL4	Body mass index adjusted for smoking	GIANT	28443625	European	2017	0.0206	0.0041	5.557e-07	164654	0	164654	73	IVNT	GIANT_BMI-adjusted-Smoking_EUR_2017
rs4388744	chr1:50521604	A	G	ENSG00000162374	ELAVL4	Body mass index adjusted for smoking in females	GIANT	28443625	Mixed	2017	0.0239	0.0051	2.322e-06	108954	0	108954	73	IVNT	GIANT_BMI-adjusted-Smoking-F_Mixed_2017
rs4388744	chr1:50521604	A	G	ENSG00000162374	ELAVL4	Body mass index adjusted for smoking	GIANT	28443625	Mixed	2017	0.0212	0.0038	3.484e-08	186668	0	186668	79	IVNT	GIANT_BMI-adjusted-Smoking_Mixed_2017
rs4388744	chr1:50521604	A	G	ENSG00000162374	ELAVL4	Body mass index	GIANT	25673413	European	2015	0.0185	0.004	3.746e-06	233888	0	233888	114	IVNT	GIANT_BMI_EUR_2015
rs4388744	chr1:50521604	A	G	ENSG00000162374	ELAVL4	Body mass index	GIANT	25673413	Mixed	2015	0.0185	0.0039	2.1e-06	236050	0	236050	125	IVNT	GIANT_BMI_Mixed_2015
rs4388744	chr1:50521604	A	G	ENSG00000162374	ELAVL4	Body mass index in non-smokers	GIANT	28443625	Mixed	2017	0.0216	0.0044	1.14e-06	148118	0	148118	79	IVNT	GIANT_BMI-Non-smokers_Mixed_2017
rs4259707	chr1:50528591	T	C	ENSG00000162374	ELAVL4	Body mass index adjusted for smoking	GIANT	28443625	Mixed	2017	0.0181	0.004	7.42e-06	213607	0	213607	79	IVNT	GIANT_BMI-adjusted-Smoking_Mixed_2017
rs4259707	chr1:50528591	T	C	ENSG00000162374	ELAVL4	Body mass index	GIANT	25673413	European	2015	0.0182	0.0036	6.056e-07	322028	0	322028	114	IVNT	GIANT_BMI_EUR_2015
rs4259707	chr1:50528591	T	C	ENSG00000162374	ELAVL4	Body mass index	GIANT	25673413	Mixed	2015	0.0183	0.0035	1.678e-07	339098	0	339098	125	IVNT	GIANT_BMI_Mixed_2015
rs12127726	chr1:50536116	T	C	ENSG00000162374	ELAVL4	Body mass index adjusted for physical activity	GIANT	28448500	European	2017	-0.0214	0.0045	1.55e-06	141648	0	141648	57	IVNT	GIANT_BMI-adjusted-PA_EUR_2017
rs12127726	chr1:50536116	T	C	ENSG00000162374	ELAVL4	Body mass index adjusted for physical activity	GIANT	28448500	Mixed	2017	-0.0203	0.0042	1.66e-06	155104	0	155104	60	IVNT	GIANT_BMI-adjusted-PA_Mixed_2017
rs12127726	chr1:50536116	T	C	ENSG00000162374	ELAVL4	Body mass index adjusted for smoking	GIANT	28443625	European	2017	-0.0206	0.0041	5.414e-07	163813	0	163813	73	IVNT	GIANT_BMI-adjusted-Smoking_EUR_2017
rs12127726	chr1:50536116	T	C	ENSG00000162374	ELAVL4	Body mass index adjusted for smoking in females	GIANT	28443625	Mixed	2017	-0.0236	0.0051	2.968e-06	108646	0	108646	73	IVNT	GIANT_BMI-adjusted-Smoking-F_Mixed_2017
rs12127726	chr1:50536116	T	C	ENSG00000162374	ELAVL4	Body mass index adjusted for smoking	GIANT	28443625	Mixed	2017	-0.0211	0.0038	3.877e-08	185827	0	185827	79	IVNT	GIANT_BMI-adjusted-Smoking_Mixed_2017
rs12127726	chr1:50536116	T	C	ENSG00000162374	ELAVL4	Body mass index	GIANT	25673413	European	2015	-0.0186	0.004	3.319e-06	233863	0	233863	114	IVNT	GIANT_BMI_EUR_2015
rs12127726	chr1:50536116	T	C	ENSG00000162374	ELAVL4	Body mass index	GIANT	25673413	Mixed	2015	-0.0186	0.0039	1.849e-06	236025	0	236025	125	IVNT	GIANT_BMI_Mixed_2015
rs12127726	chr1:50536116	T	C	ENSG00000162374	ELAVL4	Body mass index in non-smokers	GIANT	28443625	Mixed	2017	-0.0215	0.0044	1.266e-06	147549	0	147549	79	IVNT	GIANT_BMI-Non-smokers_Mixed_2017
rs12118183	chr1:50537618	T	C	ENSG00000162374	ELAVL4	Body mass index adjusted for smoking	GIANT	28443625	European	2017	0.0207	0.0047	8.979e-06	163807	0	163807	73	IVNT	GIANT_BMI-adjusted-Smoking_EUR_2017
rs12118183	chr1:50537618	T	C	ENSG00000162374	ELAVL4	Body mass index adjusted for smoking	GIANT	28443625	Mixed	2017	0.0212	0.0044	1.763e-06	185821	0	185821	79	IVNT	GIANT_BMI-adjusted-Smoking_Mixed_2017
rs6700902	chr1:50540041	A	G	ENSG00000162374	ELAVL4	Body mass index adjusted for physical activity	GIANT	28448500	European	2017	-0.0196	0.0044	9.83e-06	141488	0	141488	57	IVNT	GIANT_BMI-adjusted-PA_EUR_2017
rs6700902	chr1:50540041	A	G	ENSG00000162374	ELAVL4	Body mass index adjusted for physical activity	GIANT	28448500	Mixed	2017	-0.0189	0.0042	6.79e-06	154944	0	154944	60	IVNT	GIANT_BMI-adjusted-PA_Mixed_2017
rs6700902	chr1:50540041	A	G	ENSG00000162374	ELAVL4	Body mass index adjusted for smoking	GIANT	28443625	Mixed	2017	-0.0185	0.0038	1.481e-06	185749	0	185749	79	IVNT	GIANT_BMI-adjusted-Smoking_Mixed_2017
rs6700902	chr1:50540041	A	G	ENSG00000162374	ELAVL4	Body mass index	GIANT	23754948	European	2013	-0.02052	0.004628	9.225e-06	126573	0	126573	46	IVNT	GIANT_BMI_EUR_2013
rs6700902	chr1:50540041	A	G	ENSG00000162374	ELAVL4	Body mass index	GIANT	25673413	Mixed	2015	-0.0175	0.0039	7.217e-06	235997	0	235997	125	IVNT	GIANT_BMI_Mixed_2015
rs12028252	chr1:50542922	C	G	ENSG00000162374	ELAVL4	Body mass index adjusted for physical activity	GIANT	28448500	European	2017	0.0196	0.0043	6.75e-06	141661	0	141661	57	IVNT	GIANT_BMI-adjusted-PA_EUR_2017
rs12028252	chr1:50542922	C	G	ENSG00000162374	ELAVL4	Body mass index adjusted for physical activity	GIANT	28448500	Mixed	2017	0.0192	0.0041	3.78e-06	155117	0	155117	60	IVNT	GIANT_BMI-adjusted-PA_Mixed_2017
rs12028252	chr1:50542922	C	G	ENSG00000162374	ELAVL4	Body mass index adjusted for smoking	GIANT	28443625	European	2017	0.0178	0.004	9.387e-06	163829	0	163829	73	IVNT	GIANT_BMI-adjusted-Smoking_EUR_2017
rs12028252	chr1:50542922	C	G	ENSG00000162374	ELAVL4	Body mass index adjusted for smoking	GIANT	28443625	Mixed	2017	0.0184	0.0038	9.651e-07	185843	0	185843	79	IVNT	GIANT_BMI-adjusted-Smoking_Mixed_2017
rs12028252	chr1:50542922	C	G	ENSG00000162374	ELAVL4	Body mass index	GIANT	23754948	European	2013	0.02003	0.004524	9.514e-06	126554	0	126554	46	IVNT	GIANT_BMI_EUR_2013
rs12028252	chr1:50542922	C	G	ENSG00000162374	ELAVL4	Body mass index	GIANT	25673413	European	2015	0.0169	0.0038	8.693e-06	233862	0	233862	114	IVNT	GIANT_BMI_EUR_2015
rs12028252	chr1:50542922	C	G	ENSG00000162374	ELAVL4	Body mass index	GIANT	25673413	Mixed	2015	0.0169	0.0037	4.934e-06	236024	0	236024	125	IVNT	GIANT_BMI_Mixed_2015
rs4926547	chr1:50546810	T	C	ENSG00000162374	ELAVL4	Body mass index in physically active indivdiuals	GIANT	28448500	Mixed	2017	-0.0214	0.0047	6.71e-06	117279	0	117279	60	IVNT	GIANT_BMI-Active_Mixed_2017
rs4926547	chr1:50546810	T	C	ENSG00000162374	ELAVL4	Body mass index adjusted for physical activity	GIANT	28448500	European	2017	-0.0214	0.0044	1.56e-06	141679	0	141679	57	IVNT	GIANT_BMI-adjusted-PA_EUR_2017
rs4926547	chr1:50546810	T	C	ENSG00000162374	ELAVL4	Body mass index ajusted for physical activity in females	GIANT	28448500	Mixed	2017	-0.0251	0.0053	2.19e-06	91435	0	91435	53	IVNT	GIANT_BMI-adjusted-PA-F_Mixed_2017
rs4926547	chr1:50546810	T	C	ENSG00000162374	ELAVL4	Body mass index adjusted for physical activity	GIANT	28448500	Mixed	2017	-0.0218	0.0042	2.26e-07	155135	0	155135	60	IVNT	GIANT_BMI-adjusted-PA_Mixed_2017
rs4926547	chr1:50546810	T	C	ENSG00000162374	ELAVL4	Body mass index adjusted for smoking	GIANT	28443625	European	2017	-0.0203	0.0041	7.364e-07	164460	0	164460	73	IVNT	GIANT_BMI-adjusted-Smoking_EUR_2017
rs4926547	chr1:50546810	T	C	ENSG00000162374	ELAVL4	Body mass index adjusted for smoking in females	GIANT	28443625	Mixed	2017	-0.0246	0.0049	5.211e-07	108769	0	108769	73	IVNT	GIANT_BMI-adjusted-Smoking-F_Mixed_2017
rs4926547	chr1:50546810	T	C	ENSG00000162374	ELAVL4	Body mass index adjusted for smoking	GIANT	28443625	Mixed	2017	-0.0212	0.0038	2.483e-08	186474	0	186474	79	IVNT	GIANT_BMI-adjusted-Smoking_Mixed_2017
rs4926547	chr1:50546810	T	C	ENSG00000162374	ELAVL4	Body mass index	GIANT	25673413	European	2015	-0.0185	0.004	3.746e-06	233756	0	233756	114	IVNT	GIANT_BMI_EUR_2015
rs4926547	chr1:50546810	T	C	ENSG00000162374	ELAVL4	Body mass index	GIANT	25673413	Mixed	2015	-0.0187	0.0039	1.628e-06	235918	0	235918	125	IVNT	GIANT_BMI_Mixed_2015
rs4926547	chr1:50546810	T	C	ENSG00000162374	ELAVL4	Body mass index in non-smokers	GIANT	28443625	Mixed	2017	-0.0213	0.0044	1.266e-06	148006	0	148006	79	IVNT	GIANT_BMI-Non-smokers_Mixed_2017
rs6588374	chr1:50550783	A	G	ENSG00000162374	ELAVL4	Body mass index adjusted for physical activity	GIANT	28448500	European	2017	0.0212	0.0044	1.94e-06	141714	0	141714	57	IVNT	GIANT_BMI-adjusted-PA_EUR_2017
rs6588374	chr1:50550783	A	G	ENSG00000162374	ELAVL4	Body mass index adjusted for physical activity	GIANT	28448500	Mixed	2017	0.0201	0.0042	1.85e-06	155170	0	155170	60	IVNT	GIANT_BMI-adjusted-PA_Mixed_2017
rs6588374	chr1:50550783	A	G	ENSG00000162374	ELAVL4	Body mass index adjusted for smoking	GIANT	28443625	European	2017	0.0204	0.0041	6.456e-07	163834	0	163834	73	IVNT	GIANT_BMI-adjusted-Smoking_EUR_2017
rs6588374	chr1:50550783	A	G	ENSG00000162374	ELAVL4	Body mass index adjusted for smoking in females	GIANT	28443625	Mixed	2017	0.0226	0.005	6.155e-06	108656	0	108656	73	IVNT	GIANT_BMI-adjusted-Smoking-F_Mixed_2017
rs6588374	chr1:50550783	A	G	ENSG00000162374	ELAVL4	Body mass index adjusted for smoking	GIANT	28443625	Mixed	2017	0.0202	0.0038	1.157e-07	185848	0	185848	79	IVNT	GIANT_BMI-adjusted-Smoking_Mixed_2017
rs6588374	chr1:50550783	A	G	ENSG00000162374	ELAVL4	Body mass index	GIANT	25673413	European	2015	0.0187	0.004	2.94e-06	233771	0	233771	114	IVNT	GIANT_BMI_EUR_2015
rs6588374	chr1:50550783	A	G	ENSG00000162374	ELAVL4	Body mass index	GIANT	25673413	Mixed	2015	0.0189	0.0039	1.259e-06	235933	0	235933	125	IVNT	GIANT_BMI_Mixed_2015
rs6588374	chr1:50550783	A	G	ENSG00000162374	ELAVL4	Body mass index in non-smokers	GIANT	28443625	Mixed	2017	0.02	0.0044	5.147e-06	147561	0	147561	79	IVNT	GIANT_BMI-Non-smokers_Mixed_2017
rs11583200	chr1:50559820	T	C	ENSG00000162374	ELAVL4	Body mass index adjusted for smoking in females	GIANT	28443625	Mixed	2017	-0.0222	0.0047	2.357e-06	114972	0	114972	73	IVNT	GIANT_BMI-adjusted-Smoking-F_Mixed_2017
rs11583200	chr1:50559820	T	C	ENSG00000162374	ELAVL4	Body mass index adjusted for smoking	GIANT	28443625	Mixed	2017	-0.0161	0.0034	2.86e-06	216457	0	216457	79	IVNT	GIANT_BMI-adjusted-Smoking_Mixed_2017
rs11583200	chr1:50559820	T	C	ENSG00000162374	ELAVL4	Body mass index	GIANT	25673413	European	2015	-0.0177	0.0031	1.479e-08	322095	0	322095	114	IVNT	GIANT_BMI_EUR_2015
rs11583200	chr1:50559820	T	C	ENSG00000162374	ELAVL4	Body mass index	GIANT	25673413	Mixed	2015	-0.0174	0.003	5.996e-09	339137	0	339137	125	IVNT	GIANT_BMI_Mixed_2015
rs11806190	chr1:50561884	T	C	ENSG00000162374	ELAVL4	Body mass index adjusted for physical activity	GIANT	28448500	European	2017	-0.0194	0.0043	8.35e-06	141680	0	141680	57	IVNT	GIANT_BMI-adjusted-PA_EUR_2017
rs11806190	chr1:50561884	T	C	ENSG00000162374	ELAVL4	Body mass index adjusted for physical activity	GIANT	28448500	Mixed	2017	-0.0191	0.0041	4.24e-06	155084	0	155084	60	IVNT	GIANT_BMI-adjusted-PA_Mixed_2017
rs11806190	chr1:50561884	T	C	ENSG00000162374	ELAVL4	Body mass index adjusted for smoking	GIANT	28443625	European	2017	-0.0185	0.004	3.785e-06	163785	0	163785	73	IVNT	GIANT_BMI-adjusted-Smoking_EUR_2017
rs11806190	chr1:50561884	T	C	ENSG00000162374	ELAVL4	Body mass index adjusted for smoking	GIANT	28443625	Mixed	2017	-0.0188	0.0038	5.644e-07	185747	0	185747	79	IVNT	GIANT_BMI-adjusted-Smoking_Mixed_2017
rs11806190	chr1:50561884	T	C	ENSG00000162374	ELAVL4	Body mass index in males greater than 50 years of age	GIANT	26426971	European	2015	-0.025	0.0056	7.1e-06	72951	0	72951	114	IVNT	GIANT_BMI-M-GT-50_EUR_2015
rs11806190	chr1:50561884	T	C	ENSG00000162374	ELAVL4	Body mass index	GIANT	25673413	Mixed	2015	-0.0174	0.0039	8.137e-06	228941	0	228941	125	IVNT	GIANT_BMI_Mixed_2015
rs11806190	chr1:50561884	T	C	ENSG00000162374	ELAVL4	Body mass index in non-smokers	GIANT	28443625	Mixed	2017	-0.0193	0.0044	9.369e-06	147495	0	147495	79	IVNT	GIANT_BMI-Non-smokers_Mixed_2017
rs12733544	chr1:50562813	A	G	ENSG00000162374	ELAVL4	Body mass index adjusted for physical activity	GIANT	28448500	European	2017	0.0207	0.0045	3.27e-06	141725	0	141725	57	IVNT	GIANT_BMI-adjusted-PA_EUR_2017
rs12733544	chr1:50562813	A	G	ENSG00000162374	ELAVL4	Body mass index adjusted for physical activity	GIANT	28448500	Mixed	2017	0.0195	0.0042	4.15e-06	155181	0	155181	60	IVNT	GIANT_BMI-adjusted-PA_Mixed_2017
rs12733544	chr1:50562813	A	G	ENSG00000162374	ELAVL4	Body mass index adjusted for smoking	GIANT	28443625	European	2017	0.0208	0.0042	7.016e-07	163847	0	163847	73	IVNT	GIANT_BMI-adjusted-Smoking_EUR_2017
rs12733544	chr1:50562813	A	G	ENSG00000162374	ELAVL4	Body mass index adjusted for smoking in females	GIANT	28443625	Mixed	2017	0.0238	0.0051	2.672e-06	108656	0	108656	73	IVNT	GIANT_BMI-adjusted-Smoking-F_Mixed_2017
rs12733544	chr1:50562813	A	G	ENSG00000162374	ELAVL4	Body mass index adjusted for smoking	GIANT	28443625	Mixed	2017	0.0212	0.0039	7.107e-08	185861	0	185861	79	IVNT	GIANT_BMI-adjusted-Smoking_Mixed_2017
rs12733544	chr1:50562813	A	G	ENSG00000162374	ELAVL4	Body mass index	GIANT	25673413	European	2015	0.0193	0.0041	2.51e-06	233875	0	233875	114	IVNT	GIANT_BMI_EUR_2015
rs12733544	chr1:50562813	A	G	ENSG00000162374	ELAVL4	Body mass index	GIANT	25673413	Mixed	2015	0.0193	0.0039	7.47e-07	236037	0	236037	125	IVNT	GIANT_BMI_Mixed_2015
rs12733544	chr1:50562813	A	G	ENSG00000162374	ELAVL4	Body mass index in non-smokers	GIANT	28443625	Mixed	2017	0.0217	0.0044	1.007e-06	147565	0	147565	79	IVNT	GIANT_BMI-Non-smokers_Mixed_2017
rs12566358	chr1:50563639	C	G	ENSG00000162374	ELAVL4	Body mass index adjusted for smoking	GIANT	28443625	European	2017	-0.0207	0.0042	7.931e-07	163850	0	163850	73	IVNT	GIANT_BMI-adjusted-Smoking_EUR_2017
rs12566358	chr1:50563639	C	G	ENSG00000162374	ELAVL4	Body mass index adjusted for smoking in females	GIANT	28443625	Mixed	2017	-0.0235	0.0051	3.475e-06	108657	0	108657	73	IVNT	GIANT_BMI-adjusted-Smoking-F_Mixed_2017
rs12566358	chr1:50563639	C	G	ENSG00000162374	ELAVL4	Body mass index adjusted for smoking	GIANT	28443625	Mixed	2017	-0.0211	0.0039	8.044e-08	185864	0	185864	79	IVNT	GIANT_BMI-adjusted-Smoking_Mixed_2017
rs12566358	chr1:50563639	C	G	ENSG00000162374	ELAVL4	Body mass index	GIANT	25673413	European	2015	-0.0193	0.0041	2.51e-06	233873	0	233873	114	IVNT	GIANT_BMI_EUR_2015
rs12566358	chr1:50563639	C	G	ENSG00000162374	ELAVL4	Body mass index	GIANT	25673413	Mixed	2015	-0.0192	0.004	1.587e-06	236035	0	236035	125	IVNT	GIANT_BMI_Mixed_2015
rs12566358	chr1:50563639	C	G	ENSG00000162374	ELAVL4	Body mass index in non-smokers	GIANT	28443625	Mixed	2017	-0.0215	0.0044	1.371e-06	147567	0	147567	79	IVNT	GIANT_BMI-Non-smokers_Mixed_2017
rs10888679	chr1:50566266	T	C	ENSG00000162374	ELAVL4	Body mass index adjusted for smoking	GIANT	28443625	European	2017	-0.0207	0.0042	7.476e-07	164654	0	164654	73	IVNT	GIANT_BMI-adjusted-Smoking_EUR_2017
rs10888679	chr1:50566266	T	C	ENSG00000162374	ELAVL4	Body mass index adjusted for smoking in females	GIANT	28443625	Mixed	2017	-0.0241	0.0051	1.978e-06	108957	0	108957	73	IVNT	GIANT_BMI-adjusted-Smoking-F_Mixed_2017
rs10888679	chr1:50566266	T	C	ENSG00000162374	ELAVL4	Body mass index adjusted for smoking	GIANT	28443625	Mixed	2017	-0.0211	0.0039	7.904e-08	186668	0	186668	79	IVNT	GIANT_BMI-adjusted-Smoking_Mixed_2017
rs10888679	chr1:50566266	T	C	ENSG00000162374	ELAVL4	Body mass index	GIANT	25673413	European	2015	-0.0195	0.0041	1.974e-06	233857	0	233857	114	IVNT	GIANT_BMI_EUR_2015
rs10888679	chr1:50566266	T	C	ENSG00000162374	ELAVL4	Body mass index	GIANT	25673413	Mixed	2015	-0.0194	0.0039	6.546e-07	236019	0	236019	125	IVNT	GIANT_BMI_Mixed_2015
rs10888679	chr1:50566266	T	C	ENSG00000162374	ELAVL4	Body mass index in non-smokers	GIANT	28443625	Mixed	2017	-0.0221	0.0044	7.017e-07	148117	0	148117	79	IVNT	GIANT_BMI-Non-smokers_Mixed_2017
rs4078484	chr1:50580823	T	C	ENSG00000162374	ELAVL4	Body mass index adjusted for smoking	GIANT	28443625	Mixed	2017	0.0194	0.0043	6.795e-06	186439	0	186439	79	IVNT	GIANT_BMI-adjusted-Smoking_Mixed_2017
rs6662979	chr1:50581459	T	G	ENSG00000162374	ELAVL4	Body mass index adjusted for smoking	GIANT	28443625	Mixed	2017	0.0195	0.0043	6.458e-06	185867	0	185867	79	IVNT	GIANT_BMI-adjusted-Smoking_Mixed_2017
rs967582	chr1:50582172	A	C	ENSG00000162374	ELAVL4	Body mass index adjusted for physical activity	GIANT	28448500	European	2017	-0.0197	0.0044	8.47e-06	138125	0	138125	57	IVNT	GIANT_BMI-adjusted-PA_EUR_2017
rs967582	chr1:50582172	A	C	ENSG00000162374	ELAVL4	Body mass index adjusted for physical activity	GIANT	28448500	Mixed	2017	-0.0196	0.0042	2.99e-06	151581	0	151581	60	IVNT	GIANT_BMI-adjusted-PA_Mixed_2017
rs967582	chr1:50582172	A	C	ENSG00000162374	ELAVL4	Body mass index adjusted for smoking	GIANT	28443625	Mixed	2017	-0.0201	0.0041	6.989e-07	158480	0	158480	79	IVNT	GIANT_BMI-adjusted-Smoking_Mixed_2017
rs967582	chr1:50582172	A	C	ENSG00000162374	ELAVL4	Body mass index in non-smokers	GIANT	28443625	Mixed	2017	-0.0208	0.0046	7.299e-06	125006	0	125006	79	IVNT	GIANT_BMI-Non-smokers_Mixed_2017
rs9326010	chr1:50585283	A	C	ENSG00000162374	ELAVL4	Body mass index adjusted for smoking	GIANT	28443625	Mixed	2017	-0.0208	0.0043	1.455e-06	183895	0	183895	79	IVNT	GIANT_BMI-adjusted-Smoking_Mixed_2017
rs9326010	chr1:50585283	A	C	ENSG00000162374	ELAVL4	Body mass index in non-smokers	GIANT	28443625	Mixed	2017	-0.0218	0.0049	9.077e-06	147575	0	147575	79	IVNT	GIANT_BMI-Non-smokers_Mixed_2017
rs7515388	chr1:50587525	T	C	ENSG00000162374	ELAVL4	Body mass index adjusted for smoking	GIANT	28443625	Mixed	2017	0.0207	0.0043	1.708e-06	185895	0	185895	79	IVNT	GIANT_BMI-adjusted-Smoking_Mixed_2017
rs7515388	chr1:50587525	T	C	ENSG00000162374	ELAVL4	Body mass index in non-smokers	GIANT	28443625	Mixed	2017	0.022	0.0049	7.993e-06	147574	0	147574	79	IVNT	GIANT_BMI-Non-smokers_Mixed_2017
rs2480693	chr1:50588665	T	C	ENSG00000162374	ELAVL4	Body mass index adjusted for smoking	GIANT	28443625	European	2017	0.0196	0.004	1.088e-06	164631	0	164631	73	IVNT	GIANT_BMI-adjusted-Smoking_EUR_2017
rs2480693	chr1:50588665	T	C	ENSG00000162374	ELAVL4	Body mass index adjusted for smoking	GIANT	28443625	Mixed	2017	0.02	0.0038	1.006e-07	186638	0	186638	79	IVNT	GIANT_BMI-adjusted-Smoking_Mixed_2017
rs2480693	chr1:50588665	T	C	ENSG00000162374	ELAVL4	Body mass index in non-smokers	GIANT	28443625	Mixed	2017	0.021	0.0044	1.455e-06	148099	0	148099	79	IVNT	GIANT_BMI-Non-smokers_Mixed_2017
rs9436444	chr1:50589798	A	G	ENSG00000162374	ELAVL4	Body mass index adjusted for smoking	GIANT	28443625	Mixed	2017	0.021	0.0043	1.185e-06	184672	0	184672	79	IVNT	GIANT_BMI-adjusted-Smoking_Mixed_2017
rs9436444	chr1:50589798	A	G	ENSG00000162374	ELAVL4	Body mass index in non-smokers	GIANT	28443625	Mixed	2017	0.0217	0.0048	7.575e-06	148105	0	148105	79	IVNT	GIANT_BMI-Non-smokers_Mixed_2017
rs9436445	chr1:50590520	A	G	ENSG00000162374	ELAVL4	Body mass index adjusted for smoking	GIANT	28443625	Mixed	2017	0.0206	0.0043	1.881e-06	183889	0	183889	79	IVNT	GIANT_BMI-adjusted-Smoking_Mixed_2017
rs9436446	chr1:50590638	A	G	ENSG00000162374	ELAVL4	Body mass index adjusted for smoking	GIANT	28443625	Mixed	2017	0.021	0.0043	1.242e-06	183893	0	183893	79	IVNT	GIANT_BMI-adjusted-Smoking_Mixed_2017
rs9436446	chr1:50590638	A	G	ENSG00000162374	ELAVL4	Body mass index in non-smokers	GIANT	28443625	Mixed	2017	0.0219	0.0048	6.116e-06	147574	0	147574	79	IVNT	GIANT_BMI-Non-smokers_Mixed_2017
rs9436447	chr1:50590732	A	G	ENSG00000162374	ELAVL4	Body mass index adjusted for smoking	GIANT	28443625	Mixed	2017	0.021	0.0043	1.325e-06	183893	0	183893	79	IVNT	GIANT_BMI-adjusted-Smoking_Mixed_2017
rs9436447	chr1:50590732	A	G	ENSG00000162374	ELAVL4	Body mass index in non-smokers	GIANT	28443625	Mixed	2017	0.022	0.0048	5.924e-06	147572	0	147572	79	IVNT	GIANT_BMI-Non-smokers_Mixed_2017
rs6679408	chr1:50591565	A	G	ENSG00000162374	ELAVL4	Body mass index adjusted for smoking	GIANT	28443625	Mixed	2017	0.0206	0.0044	2.997e-06	185888	0	185888	79	IVNT	GIANT_BMI-adjusted-Smoking_Mixed_2017
rs4411165	chr1:50591705	C	G	ENSG00000162374	ELAVL4	Body mass index adjusted for smoking	GIANT	28443625	Mixed	2017	-0.0211	0.0044	1.746e-06	185561	0	185561	79	IVNT	GIANT_BMI-adjusted-Smoking_Mixed_2017
rs4411165	chr1:50591705	C	G	ENSG00000162374	ELAVL4	Body mass index in non-smokers	GIANT	28443625	Mixed	2017	-0.0225	0.005	6.964e-06	147345	0	147345	79	IVNT	GIANT_BMI-Non-smokers_Mixed_2017
rs4593875	chr1:50591851	A	G	ENSG00000162374	ELAVL4	Body mass index adjusted for smoking	GIANT	28443625	Mixed	2017	0.0202	0.0044	5.027e-06	185162	0	185162	79	IVNT	GIANT_BMI-adjusted-Smoking_Mixed_2017
rs2773152	chr1:50645178	A	T	ENSG00000162374	ELAVL4	Body mass index adjusted for smoking in females	GIANT	28443625	Mixed	2017	0.0285	0.0064	9.484e-06	103197	0	103197	73	IVNT	GIANT_BMI-adjusted-Smoking-F_Mixed_2017
rs4061073	chr1:54696743	A	G	ENSG00000157216	SSBP3	Body mass index	GIANT	25673413	Mixed	2015	-0.0152	0.0033	3.647e-06	335471	0	335471	125	IVNT	GIANT_BMI_Mixed_2015
rs3766437	chr1:54726362	A	G	ENSG00000157216	SSBP3	Body mass index	GIANT	23754948	European	2013	-0.021	0.004557	4.063e-06	126561	0	126561	46	IVNT	GIANT_BMI_EUR_2013
rs3766436	chr1:54726433	A	G	ENSG00000157216	SSBP3	Body mass index	GIANT	23754948	European	2013	-0.021	0.004557	4.063e-06	126560	0	126560	46	IVNT	GIANT_BMI_EUR_2013
rs3766431	chr1:54730036	A	G	ENSG00000157216	SSBP3	Body mass index	GIANT	23754948	European	2013	0.021	0.004486	2.857e-06	126048	0	126048	46	IVNT	GIANT_BMI_EUR_2013
rs3766430	chr1:54730651	T	C	ENSG00000157216	SSBP3	Body mass index	GIANT	23754948	European	2013	-0.021	0.004486	2.857e-06	126509	0	126509	46	IVNT	GIANT_BMI_EUR_2013
rs4927080	chr1:54741120	T	C	ENSG00000157216	SSBP3	Body mass index	GIANT	23754948	European	2013	-0.02205	0.004628	1.901e-06	126552	0	126552	46	IVNT	GIANT_BMI_EUR_2013
rs4255414	chr1:62555619	A	C	-	PATJ	Body mass index in non-smokers	GIANT	28443625	European	2017	-0.0278	0.006	3.767e-06	107698	0	107698	73	IVNT	GIANT_BMI-Non-smokers_EUR_2017
rs10127438	chr1:62560928	T	C	-	PATJ	Body mass index in non-smokers	GIANT	28443625	European	2017	0.0248	0.0056	7.776e-06	129136	0	129136	73	IVNT	GIANT_BMI-Non-smokers_EUR_2017
rs1013293	chr1:62570321	A	G	-	PATJ	Body mass index	Speliotes EK	20935630	European	2010	NA	NA	9e-06	123864	0	123864	46	IVNT	GIANT_BMI_EUR_2010
rs1013293	chr1:62570321	A	G	-	PATJ	Body mass index	GIANT	23754948	European	2013	-0.01997	0.004453	7.321e-06	126574	0	126574	46	IVNT	GIANT_BMI_EUR_2013
rs12140153	chr1:62579891	T	G	-	PATJ	Body mass index	GIANT	29273807	European	2018	-0.032	0.005	2.1e-10	449889	0	449889	112	IVNT	GIANT_BMI_EUR_2018
rs12140153	chr1:62579891	T	G	-	PATJ	Body mass index	GIANT	29273807	Mixed	2018	-0.03	0.0048	3.3e-10	526508	0	526508	123	IVNT	GIANT_BMI_Mixed_2018
rs2481665	chr1:62594677	T	C	-	PATJ	Body mass index adjusted for smoking	GIANT	28443625	European	2017	0.0189	0.0034	3.546e-08	209364	0	209364	73	IVNT	GIANT_BMI-adjusted-Smoking_EUR_2017
rs2481665	chr1:62594677	T	C	-	PATJ	Body mass index adjusted for smoking	GIANT	28443625	Mixed	2017	0.0174	0.0033	1.039e-07	239682	0	239682	79	IVNT	GIANT_BMI-adjusted-Smoking_Mixed_2017
rs2481665	chr1:62594677	T	C	-	PATJ	Body mass index adjusted for smoking in males	GIANT	28443625	Mixed	2017	0.0215	0.0047	5.966e-06	102206	0	102206	72	IVNT	GIANT_BMI-adjusted-Smoking-M_Mixed_2017
rs2481665	chr1:62594677	T	C	-	PATJ	Body mass index	GIANT	25673413	European	2015	0.0159	0.0031	1.903e-07	321790	0	321790	114	IVNT	GIANT_BMI_EUR_2015
rs2481665	chr1:62594677	T	C	-	PATJ	Body mass index	GIANT	29273807	European	2018	0.015	0.0022	1.6e-11	449889	0	449889	112	IVNT	GIANT_BMI_EUR_2018
rs2481665	chr1:62594677	T	C	-	PATJ	Body mass index	GIANT	25673413	Mixed	2015	0.0148	0.003	6.18e-07	338821	0	338821	125	IVNT	GIANT_BMI_Mixed_2015
rs2481665	chr1:62594677	T	C	-	PATJ	Body mass index	GIANT	29273807	Mixed	2018	0.014	0.0021	1.5e-11	526508	0	526508	123	IVNT	GIANT_BMI_Mixed_2018
rs2481665	chr1:62594677	T	C	-	PATJ	Body mass index in males	GIANT	25673413	Mixed	2015	0.0185	0.0041	6.814e-06	152712	0	152712	106	IVNT	GIANT_BMI-M_Mixed_2015
rs2481665	chr1:62594677	T	C	-	PATJ	Body mass index in non-smokers	GIANT	28443625	European	2017	0.021	0.0039	8.878e-08	163758	0	163758	73	IVNT	GIANT_BMI-Non-smokers_EUR_2017
rs2481665	chr1:62594677	T	C	-	PATJ	Body mass index in non-smokers	GIANT	28443625	Mixed	2017	0.0191	0.0037	2.873e-07	189555	0	189555	79	IVNT	GIANT_BMI-Non-smokers_Mixed_2017
rs2481665	chr1:62594677	T	C	-	PATJ	Body mass index in male non-smokers	GIANT	28443625	Mixed	2017	0.0254	0.0055	3.699e-06	77756	0	77756	72	IVNT	GIANT_BMI-Non-smokers-M_Mixed_2017
rs2457831	chr1:62633581	A	G	-	PATJ	Body mass index adjusted for smoking	GIANT	28443625	European	2017	0.0171	0.0036	2.494e-06	182973	0	182973	73	IVNT	GIANT_BMI-adjusted-Smoking_EUR_2017
rs2457831	chr1:62633581	A	G	-	PATJ	Body mass index adjusted for smoking	GIANT	28443625	Mixed	2017	0.016	0.0034	2.658e-06	213331	0	213331	79	IVNT	GIANT_BMI-adjusted-Smoking_Mixed_2017
rs2457831	chr1:62633581	A	G	-	PATJ	Body mass index in non-smokers	GIANT	28443625	European	2017	0.0186	0.0042	9.259e-06	141997	0	141997	73	IVNT	GIANT_BMI-Non-smokers_EUR_2017
rs2457831	chr1:62633581	A	G	-	PATJ	Body mass index in non-smokers	GIANT	28443625	Mixed	2017	0.0175	0.0039	7.722e-06	167827	0	167827	79	IVNT	GIANT_BMI-Non-smokers_Mixed_2017
rs4259701	chr1:68779124	A	C	-	COX6B1P7	Body mass index adjusted for smoking	GIANT	28443625	European	2017	-0.0216	0.0045	1.55e-06	134379	0	134379	73	IVNT	GIANT_BMI-adjusted-Smoking_EUR_2017
rs4259701	chr1:68779124	A	C	-	COX6B1P7	Body mass index adjusted for smoking	GIANT	28443625	Mixed	2017	-0.0208	0.0041	4.496e-07	156393	0	156393	79	IVNT	GIANT_BMI-adjusted-Smoking_Mixed_2017
rs4259701	chr1:68779124	A	C	-	COX6B1P7	Body mass index in non-smokers	GIANT	28443625	European	2017	-0.0234	0.0051	4.772e-06	102997	0	102997	73	IVNT	GIANT_BMI-Non-smokers_EUR_2017
rs4259701	chr1:68779124	A	C	-	COX6B1P7	Body mass index in non-smokers	GIANT	28443625	Mixed	2017	-0.0214	0.0046	3.681e-06	121531	0	121531	79	IVNT	GIANT_BMI-Non-smokers_Mixed_2017
rs1492069	chr1:69181489	T	G	-	DEPDC1-AS1	Body mass index in males greater than 50 years of age	GIANT	26426971	European	2015	0.043	0.0091	2.9e-06	73867	0	73867	114	IVNT	GIANT_BMI-M-GT-50_EUR_2015
rs854286	chr1:69184214	A	G	-	DEPDC1-AS1	Body mass index in males greater than 50 years of age	GIANT	26426971	European	2015	-0.043	0.0091	2.5e-06	73569	0	73569	114	IVNT	GIANT_BMI-M-GT-50_EUR_2015
rs995841	chr1:69193295	T	C	-	DEPDC1-AS1	Body mass index in males greater than 50 years of age	GIANT	26426971	European	2015	0.042	0.0091	4.7e-06	72751	0	72751	114	IVNT	GIANT_BMI-M-GT-50_EUR_2015
rs1492065	chr1:69194540	C	G	-	DEPDC1-AS1	Body mass index in males greater than 50 years of age	GIANT	26426971	European	2015	0.043	0.0091	2e-06	73865	0	73865	114	IVNT	GIANT_BMI-M-GT-50_EUR_2015
rs1492065	chr1:69194540	C	G	-	DEPDC1-AS1	Body mass index in males	GIANT	25673413	Mixed	2015	0.0382	0.0085	6.986e-06	104616	0	104616	106	IVNT	GIANT_BMI-M_Mixed_2015
rs11801277	chr1:69211220	T	C	-	DEPDC1-AS1	Body mass index in males greater than 50 years of age	GIANT	26426971	European	2015	-0.042	0.0092	4.6e-06	72750	0	72750	114	IVNT	GIANT_BMI-M-GT-50_EUR_2015
rs11801277	chr1:69211220	T	C	-	DEPDC1-AS1	Body mass index in males	GIANT	25673413	Mixed	2015	-0.0383	0.0085	6.61e-06	104616	0	104616	106	IVNT	GIANT_BMI-M_Mixed_2015
rs854256	chr1:69216796	T	G	-	DEPDC1-AS1	Body mass index in males greater than 50 years of age	GIANT	26426971	European	2015	-0.044	0.0095	3.5e-06	73850	0	73850	114	IVNT	GIANT_BMI-M-GT-50_EUR_2015
rs854256	chr1:69216796	T	G	-	DEPDC1-AS1	Body mass index in males	GIANT	25673413	Mixed	2015	-0.0391	0.0088	8.864e-06	104551	0	104551	106	IVNT	GIANT_BMI-M_Mixed_2015
rs854257	chr1:69219041	A	T	-	DEPDC1-AS1	Body mass index in males greater than 50 years of age	GIANT	26426971	European	2015	0.042	0.009	2.8e-06	73867	0	73867	114	IVNT	GIANT_BMI-M-GT-50_EUR_2015
rs699226	chr1:69223328	T	C	-	DEPDC1-AS1	Body mass index in males greater than 50 years of age	GIANT	26426971	European	2015	-0.042	0.009	3.4e-06	73867	0	73867	114	IVNT	GIANT_BMI-M-GT-50_EUR_2015
rs699226	chr1:69223328	T	C	-	DEPDC1-AS1	Body mass index in males	GIANT	25673413	Mixed	2015	-0.0372	0.0084	9.486e-06	104616	0	104616	106	IVNT	GIANT_BMI-M_Mixed_2015
rs854260	chr1:69224790	T	C	-	DEPDC1-AS1	Body mass index in males greater than 50 years of age	GIANT	26426971	European	2015	0.044	0.0091	1.4e-06	72975	0	72975	114	IVNT	GIANT_BMI-M-GT-50_EUR_2015
rs854260	chr1:69224790	T	C	-	DEPDC1-AS1	Body mass index in males	GIANT	25673413	Mixed	2015	0.0372	0.0084	9.486e-06	104546	0	104546	106	IVNT	GIANT_BMI-M_Mixed_2015
rs854276	chr1:69236380	A	G	-	DEPDC1-AS1	Body mass index in males greater than 50 years of age	GIANT	26426971	European	2015	-0.042	0.0091	3.2e-06	72972	0	72972	114	IVNT	GIANT_BMI-M-GT-50_EUR_2015
rs699228	chr1:69237051	A	G	-	DEPDC1-AS1	Body mass index in males	GIANT	25673413	Mixed	2015	0.0378	0.0084	6.795e-06	104444	0	104444	106	IVNT	GIANT_BMI-M_Mixed_2015
rs861252	chr1:69237163	A	C	-	DEPDC1-AS1	Body mass index in males greater than 50 years of age	GIANT	26426971	European	2015	0.046	0.0093	8.3e-07	73802	0	73802	114	IVNT	GIANT_BMI-M-GT-50_EUR_2015
rs861252	chr1:69237163	A	C	-	DEPDC1-AS1	Body mass index in males	GIANT	25673413	Mixed	2015	0.04	0.0086	3.301e-06	104444	0	104444	106	IVNT	GIANT_BMI-M_Mixed_2015
rs699229	chr1:69242824	A	C	-	DEPDC1-AS1	Body mass index in males greater than 50 years of age	GIANT	26426971	European	2015	-0.042	0.0091	3.6e-06	72034	0	72034	114	IVNT	GIANT_BMI-M-GT-50_EUR_2015
rs699229	chr1:69242824	A	C	-	DEPDC1-AS1	Body mass index in males	GIANT	25673413	Mixed	2015	-0.0377	0.0084	7.186e-06	104620	0	104620	106	IVNT	GIANT_BMI-M_Mixed_2015
rs854271	chr1:69244573	T	C	-	DEPDC1-AS1	Body mass index in males greater than 50 years of age	GIANT	26426971	European	2015	-0.042	0.0091	5.2e-06	72034	0	72034	114	IVNT	GIANT_BMI-M-GT-50_EUR_2015
rs854271	chr1:69244573	T	C	-	DEPDC1-AS1	Body mass index in males	GIANT	25673413	Mixed	2015	-0.038	0.0084	6.074e-06	104620	0	104620	106	IVNT	GIANT_BMI-M_Mixed_2015
rs854270	chr1:69245272	T	C	-	DEPDC1-AS1	Body mass index in males greater than 50 years of age	GIANT	26426971	European	2015	0.042	0.0091	3.6e-06	72035	0	72035	114	IVNT	GIANT_BMI-M-GT-50_EUR_2015
rs854270	chr1:69245272	T	C	-	DEPDC1-AS1	Body mass index in males	GIANT	25673413	Mixed	2015	0.0379	0.0084	6.425e-06	104620	0	104620	106	IVNT	GIANT_BMI-M_Mixed_2015
rs12082973	chr1:69254610	A	G	-	DEPDC1-AS1	Body mass index in males greater than 50 years of age	GIANT	26426971	European	2015	-0.042	0.0092	4.9e-06	71965	0	71965	114	IVNT	GIANT_BMI-M-GT-50_EUR_2015
rs12082973	chr1:69254610	A	G	-	DEPDC1-AS1	Body mass index in males	GIANT	25673413	Mixed	2015	-0.0381	0.0084	5.741e-06	104615	0	104615	106	IVNT	GIANT_BMI-M_Mixed_2015
rs11209352	chr1:69265731	T	C	-	LINC01707	Body mass index in males greater than 50 years of age	GIANT	26426971	European	2015	0.041	0.0091	6.4e-06	73868	0	73868	114	IVNT	GIANT_BMI-M-GT-50_EUR_2015
rs11209352	chr1:69265731	T	C	-	LINC01707	Body mass index in males	GIANT	25673413	Mixed	2015	0.0379	0.0084	6.425e-06	104620	0	104620	106	IVNT	GIANT_BMI-M_Mixed_2015
[truncated: 185,116 more rows]

## Sheet: S2
Supplementary Table 2: Screen of type 2 diabetes related SNPs in the Phenoscanner.
rsid	hg19_coordinates	ensembl	hgnc	trait	study	pmid	ancestry	year	beta	se	p	n	n_cases	n_controls	n_studies	unit	dataset
rs13427836	chr2:129027961	ENSG00000136720	HS6ST1	log Urinary albumin creatinine ratio in diabetics	CKDGen	26631737	European	2016	0.2	0.044	5.6e-06	5509	0	5509	20	mg/g	CKDGen_UACR-DM_EUR_2016
rs13428208	chr2:129028302	ENSG00000136720	HS6ST1	log Urinary albumin creatinine ratio in diabetics	CKDGen	26631737	European	2016	0.2	0.043	7.1e-06	5509	0	5509	20	mg/g	CKDGen_UACR-DM_EUR_2016
rs2405747	chr2:129031825	ENSG00000136720	HS6ST1	log Urinary albumin creatinine ratio in diabetics	CKDGen	26631737	European	2016	0.19	0.043	6.4e-06	5509	0	5509	20	mg/g	CKDGen_UACR-DM_EUR_2016
rs4662787	chr2:129035977	ENSG00000136720	HS6ST1	log Urinary albumin creatinine ratio in diabetics	CKDGen	26631737	European	2016	0.18	0.039	8.4e-06	5824	0	5824	20	mg/g	CKDGen_UACR-DM_EUR_2016
rs10183821	chr2:129036669	ENSG00000136720	HS6ST1	log Urinary albumin creatinine ratio in diabetics	CKDGen	26631737	European	2016	-0.17	0.038	8.7e-06	5825	0	5825	20	mg/g	CKDGen_UACR-DM_EUR_2016
rs13079877	chr3:2127845	ENSG00000223040	RN7SKP144	log Urinary albumin creatinine ratio in diabetics	CKDGen	26631737	European	2016	0.15	0.033	5.2e-06	5825	0	5825	20	mg/g	CKDGen_UACR-DM_EUR_2016
rs7634770	chr3:66930228	-	KBTBD8	log Urinary albumin creatinine ratio in diabetics	CKDGen	26631737	European	2016	-0.14	0.03	2.5e-06	5825	0	5825	20	mg/g	CKDGen_UACR-DM_EUR_2016
rs9876318	chr3:66931428	-	KBTBD8	log Urinary albumin creatinine ratio in diabetics	CKDGen	26631737	European	2016	-0.14	0.03	1.8e-06	5824	0	5824	20	mg/g	CKDGen_UACR-DM_EUR_2016
rs17738155	chr6:51156076	-	RP3-437C15.2	log Urinary albumin creatinine ratio in diabetics	CKDGen	26631737	European	2016	-0.24	0.053	5.5e-06	5825	0	5825	20	mg/g	CKDGen_UACR-DM_EUR_2016
rs947724	chr6:51166730	-	RP3-437C15.2	log Urinary albumin creatinine ratio in diabetics	CKDGen	26631737	European	2016	-0.24	0.053	7e-06	5825	0	5825	20	mg/g	CKDGen_UACR-DM_EUR_2016
rs7792461	chr7:29513395	ENSG00000106069	CHN2	log Urinary albumin creatinine ratio in diabetics	CKDGen	26631737	European	2016	0.13	0.029	4.7e-06	5825	0	5825	20	mg/g	CKDGen_UACR-DM_EUR_2016
rs4722909	chr7:29514931	ENSG00000106069	CHN2	log Urinary albumin creatinine ratio in diabetics	CKDGen	26631737	European	2016	-0.13	0.029	2.9e-06	5823	0	5823	20	mg/g	CKDGen_UACR-DM_EUR_2016
rs4722913	chr7:29516210	ENSG00000106069	CHN2	log Urinary albumin creatinine ratio in diabetics	CKDGen	26631737	European	2016	-0.13	0.028	3.9e-06	5825	0	5825	20	mg/g	CKDGen_UACR-DM_EUR_2016
rs7798161	chr7:29516637	ENSG00000106069	CHN2	log Urinary albumin creatinine ratio in diabetics	CKDGen	26631737	European	2016	-0.13	0.028	4.4e-06	5825	0	5825	20	mg/g	CKDGen_UACR-DM_EUR_2016
rs3828977	chr7:29519498	ENSG00000106069	CHN2	log Urinary albumin creatinine ratio in diabetics	CKDGen	26631737	European	2016	-0.13	0.029	4.5e-06	5825	0	5825	20	mg/g	CKDGen_UACR-DM_EUR_2016
rs7922045	chr10:123001732	-	LINC01153	log Urinary albumin creatinine ratio in diabetics	CKDGen	26631737	European	2016	0.17	0.033	5.1e-07	5824	0	5824	20	mg/g	CKDGen_UACR-DM_EUR_2016
rs729014	chr10:123002806	-	LINC01153	log Urinary albumin creatinine ratio in diabetics	CKDGen	26631737	European	2016	0.2	0.043	2.2e-06	5825	0	5825	20	mg/g	CKDGen_UACR-DM_EUR_2016
rs649529	chr11:88008251	-	CTSC	log Urinary albumin creatinine ratio in diabetics	CKDGen	26631737	European	2016	-0.15	0.033	8.6e-06	5825	0	5825	20	mg/g	CKDGen_UACR-DM_EUR_2016
rs558756071	chr1:12751107	-	RP11-474O21.2	Diabetes diagnosed by doctor	Neale B	UKBB	European	2017	0.02853	0.006281	5.574e-06	336473	16183	320290	1	risk diff	Neale-B_UKBB_EUR_2017
rs539120066	chr1:18317592	-	LINC01654	Self-reported diabetes	Neale B	UKBB	European	2017	-0.02935	0.006535	7.098e-06	337159	13243	323916	1	risk diff	Neale-B_UKBB_EUR_2017
rs539120066	chr1:18317592	-	LINC01654	Diabetes diagnosed by doctor	Neale B	UKBB	European	2017	-0.03594	0.007208	6.148e-07	336473	16183	320290	1	risk diff	Neale-B_UKBB_EUR_2017
rs6684217	chr1:39587278	ENSG00000127603	MACF1	Diabetes diagnosed by doctor	Neale B	UKBB	European	2017	-0.002819	0.0005844	1.412e-06	336473	16183	320290	1	risk diff	Neale-B_UKBB_EUR_2017
rs7555609	chr1:39588967	ENSG00000127603	MACF1	Diabetes diagnosed by doctor	Neale B	UKBB	European	2017	0.002758	0.0005839	2.328e-06	336473	16183	320290	1	risk diff	Neale-B_UKBB_EUR_2017
rs10788925	chr1:39594102	ENSG00000127603	MACF1	Diabetes diagnosed by doctor	Neale B	UKBB	European	2017	-0.002626	0.0005725	4.494e-06	336473	16183	320290	1	risk diff	Neale-B_UKBB_EUR_2017
rs2134472	chr1:39603214	ENSG00000127603	MACF1	Diabetes diagnosed by doctor	Neale B	UKBB	European	2017	0.002584	0.0005736	6.659e-06	336473	16183	320290	1	risk diff	Neale-B_UKBB_EUR_2017
rs590214	chr1:39612493	ENSG00000127603	MACF1	Self-reported diabetes	Neale B	UKBB	European	2017	-0.002381	0.0005383	9.778e-06	337159	13243	323916	1	risk diff	Neale-B_UKBB_EUR_2017
rs590214	chr1:39612493	ENSG00000127603	MACF1	Diabetes diagnosed by doctor	Neale B	UKBB	European	2017	-0.002919	0.0005937	8.78e-07	336473	16183	320290	1	risk diff	Neale-B_UKBB_EUR_2017
rs66848709	chr1:39612557	ENSG00000127603	MACF1	Diabetes diagnosed by doctor	Neale B	UKBB	European	2017	-0.002804	0.0006334	9.537e-06	336473	16183	320290	1	risk diff	Neale-B_UKBB_EUR_2017
rs6600289	chr1:39613812	ENSG00000127603	MACF1	Diabetes diagnosed by doctor	Neale B	UKBB	European	2017	-0.002577	0.0005725	6.775e-06	336473	16183	320290	1	risk diff	Neale-B_UKBB_EUR_2017
rs67408364	chr1:39618556	ENSG00000127603	MACF1	Diabetes diagnosed by doctor	Neale B	UKBB	European	2017	-0.002852	0.0006356	7.218e-06	336473	16183	320290	1	risk diff	Neale-B_UKBB_EUR_2017
rs143026914	chr1:39628880	ENSG00000127603	MACF1	Self-reported diabetes	Neale B	UKBB	European	2017	0.003735	0.0008295	6.699e-06	337159	13243	323916	1	risk diff	Neale-B_UKBB_EUR_2017
rs661316	chr1:39631297	ENSG00000127603	MACF1	Diabetes diagnosed by doctor	Neale B	UKBB	European	2017	0.002883	0.0005978	1.414e-06	336473	16183	320290	1	risk diff	Neale-B_UKBB_EUR_2017
rs10888688	chr1:39637305	ENSG00000127603	MACF1	Diabetes diagnosed by doctor	Neale B	UKBB	European	2017	0.00255	0.0005754	9.336e-06	336473	16183	320290	1	risk diff	Neale-B_UKBB_EUR_2017
rs2455648	chr1:39643712	ENSG00000127603	MACF1	Diabetes diagnosed by doctor	Neale B	UKBB	European	2017	0.002862	0.0005975	1.674e-06	336473	16183	320290	1	risk diff	Neale-B_UKBB_EUR_2017
rs2484133	chr1:39653994	ENSG00000127603	MACF1	Diabetes diagnosed by doctor	Neale B	UKBB	European	2017	-0.002828	0.0005972	2.19e-06	336473	16183	320290	1	risk diff	Neale-B_UKBB_EUR_2017
rs3931300	chr1:39660847	ENSG00000127603	MACF1	Diabetes diagnosed by doctor	Neale B	UKBB	European	2017	0.002566	0.0005771	8.755e-06	336473	16183	320290	1	risk diff	Neale-B_UKBB_EUR_2017
rs10788933	chr1:39695155	ENSG00000127603	MACF1	Diabetes diagnosed by doctor	Neale B	UKBB	European	2017	0.002573	0.000577	8.199e-06	336473	16183	320290	1	risk diff	Neale-B_UKBB_EUR_2017
rs2265408	chr1:39723075	ENSG00000127603	MACF1	Diabetes diagnosed by doctor	Neale B	UKBB	European	2017	-0.002834	0.0005975	2.098e-06	336473	16183	320290	1	risk diff	Neale-B_UKBB_EUR_2017
rs2246257	chr1:39726182	ENSG00000127603	MACF1	Diabetes diagnosed by doctor	Neale B	UKBB	European	2017	-0.002757	0.0005984	4.078e-06	336473	16183	320290	1	risk diff	Neale-B_UKBB_EUR_2017
rs1889830	chr1:39730172	ENSG00000127603	MACF1	Diabetes diagnosed by doctor	Neale B	UKBB	European	2017	0.002831	0.000598	2.207e-06	336473	16183	320290	1	risk diff	Neale-B_UKBB_EUR_2017
rs2484751	chr1:39748539	ENSG00000127603	MACF1	Diabetes diagnosed by doctor	Neale B	UKBB	European	2017	-0.002792	0.0005969	2.892e-06	336473	16183	320290	1	risk diff	Neale-B_UKBB_EUR_2017
rs2484749	chr1:39758955	ENSG00000127603	MACF1	Diabetes diagnosed by doctor	Neale B	UKBB	European	2017	0.002833	0.0005972	2.097e-06	336473	16183	320290	1	risk diff	Neale-B_UKBB_EUR_2017
rs3116398	chr1:39779802	ENSG00000127603	MACF1	Diabetes diagnosed by doctor	Neale B	UKBB	European	2017	-0.002545	0.0005672	7.224e-06	336473	16183	320290	1	risk diff	Neale-B_UKBB_EUR_2017
rs3121889	chr1:39803567	ENSG00000127603	MACF1	Diabetes diagnosed by doctor	Neale B	UKBB	European	2017	-0.002535	0.0005669	7.773e-06	336473	16183	320290	1	risk diff	Neale-B_UKBB_EUR_2017
rs61783383	chr1:39807018	ENSG00000127603	MACF1	Diabetes diagnosed by doctor	Neale B	UKBB	European	2017	0.002542	0.0005673	7.419e-06	336473	16183	320290	1	risk diff	Neale-B_UKBB_EUR_2017
rs4660669	chr1:39807458	ENSG00000127603	MACF1	Self-reported diabetes	Neale B	UKBB	European	2017	0.002448	0.0005415	6.138e-06	337159	13243	323916	1	risk diff	Neale-B_UKBB_EUR_2017
rs4660669	chr1:39807458	ENSG00000127603	MACF1	Diabetes diagnosed by doctor	Neale B	UKBB	European	2017	0.002922	0.0005971	9.939e-07	336473	16183	320290	1	risk diff	Neale-B_UKBB_EUR_2017
rs6704246	chr1:39809284	ENSG00000127603	MACF1	Diabetes diagnosed by doctor	Neale B	UKBB	European	2017	-0.002535	0.0005669	7.759e-06	336473	16183	320290	1	risk diff	Neale-B_UKBB_EUR_2017
rs2490943	chr1:39812434	ENSG00000127603	MACF1	Diabetes diagnosed by doctor	Neale B	UKBB	European	2017	-0.002541	0.0005672	7.468e-06	336473	16183	320290	1	risk diff	Neale-B_UKBB_EUR_2017
rs593667	chr1:39820138	ENSG00000127603	MACF1	Diabetes diagnosed by doctor	Neale B	UKBB	European	2017	-0.002532	0.0005671	8.037e-06	336473	16183	320290	1	risk diff	Neale-B_UKBB_EUR_2017
rs61779275	chr1:39820310	ENSG00000127603	MACF1	Diabetes diagnosed by doctor	Neale B	UKBB	European	2017	0.00285	0.0006377	7.882e-06	336473	16183	320290	1	risk diff	Neale-B_UKBB_EUR_2017
rs597311	chr1:39820926	ENSG00000127603	MACF1	Diabetes diagnosed by doctor	Neale B	UKBB	European	2017	-0.002537	0.0005672	7.717e-06	336473	16183	320290	1	risk diff	Neale-B_UKBB_EUR_2017
rs597708	chr1:39820963	ENSG00000127603	MACF1	Diabetes diagnosed by doctor	Neale B	UKBB	European	2017	0.002537	0.0005672	7.748e-06	336473	16183	320290	1	risk diff	Neale-B_UKBB_EUR_2017
rs636083	chr1:39821681	ENSG00000127603	MACF1	Diabetes diagnosed by doctor	Neale B	UKBB	European	2017	-0.002538	0.0005672	7.655e-06	336473	16183	320290	1	risk diff	Neale-B_UKBB_EUR_2017
rs636156	chr1:39821737	ENSG00000127603	MACF1	Diabetes diagnosed by doctor	Neale B	UKBB	European	2017	-0.002537	0.0005672	7.748e-06	336473	16183	320290	1	risk diff	Neale-B_UKBB_EUR_2017
rs2256614	chr1:39824718	ENSG00000127603	MACF1	Diabetes diagnosed by doctor	Neale B	UKBB	European	2017	-0.002543	0.0005672	7.359e-06	336473	16183	320290	1	risk diff	Neale-B_UKBB_EUR_2017
rs596062	chr1:39826005	ENSG00000127603	MACF1	Diabetes diagnosed by doctor	Neale B	UKBB	European	2017	-0.002543	0.0005673	7.373e-06	336473	16183	320290	1	risk diff	Neale-B_UKBB_EUR_2017
rs598415	chr1:39832407	ENSG00000127603	MACF1	Diabetes diagnosed by doctor	Neale B	UKBB	European	2017	-0.002561	0.0005671	6.299e-06	336473	16183	320290	1	risk diff	Neale-B_UKBB_EUR_2017
rs613511	chr1:39833473	ENSG00000127603	MACF1	Diabetes diagnosed by doctor	Neale B	UKBB	European	2017	0.002655	0.0005985	9.157e-06	336473	16183	320290	1	risk diff	Neale-B_UKBB_EUR_2017
rs629093	chr1:39833503	ENSG00000127603	MACF1	Diabetes diagnosed by doctor	Neale B	UKBB	European	2017	-0.002515	0.000567	9.19e-06	336473	16183	320290	1	risk diff	Neale-B_UKBB_EUR_2017
rs582883	chr1:39835540	ENSG00000127603	MACF1	Diabetes diagnosed by doctor	Neale B	UKBB	European	2017	-0.002522	0.000569	9.352e-06	336473	16183	320290	1	risk diff	Neale-B_UKBB_EUR_2017
rs2490945	chr1:39837344	ENSG00000127603	MACF1	Self-reported diabetes	Neale B	UKBB	European	2017	-0.002459	0.0005411	5.515e-06	337159	13243	323916	1	risk diff	Neale-B_UKBB_EUR_2017
rs2490945	chr1:39837344	ENSG00000127603	MACF1	Diabetes diagnosed by doctor	Neale B	UKBB	European	2017	-0.002956	0.0005967	7.243e-07	336473	16183	320290	1	risk diff	Neale-B_UKBB_EUR_2017
rs2490946	chr1:39837627	ENSG00000127603	MACF1	Diabetes diagnosed by doctor	Neale B	UKBB	European	2017	0.002533	0.0005669	7.883e-06	336473	16183	320290	1	risk diff	Neale-B_UKBB_EUR_2017
rs621807	chr1:39842443	ENSG00000127603	MACF1	Self-reported diabetes	Neale B	UKBB	European	2017	0.00248	0.0005412	4.59e-06	337159	13243	323916	1	risk diff	Neale-B_UKBB_EUR_2017
rs621807	chr1:39842443	ENSG00000127603	MACF1	Diabetes diagnosed by doctor	Neale B	UKBB	European	2017	0.002955	0.0005968	7.357e-07	336473	16183	320290	1	risk diff	Neale-B_UKBB_EUR_2017
rs663449	chr1:39843958	ENSG00000127603	MACF1	Diabetes diagnosed by doctor	Neale B	UKBB	European	2017	0.002536	0.000567	7.759e-06	336473	16183	320290	1	risk diff	Neale-B_UKBB_EUR_2017
rs1180383	chr1:39846267	ENSG00000127603	MACF1	Diabetes diagnosed by doctor	Neale B	UKBB	European	2017	0.002534	0.000567	7.889e-06	336473	16183	320290	1	risk diff	Neale-B_UKBB_EUR_2017
rs1184716	chr1:39846489	ENSG00000127603	MACF1	Diabetes diagnosed by doctor	Neale B	UKBB	European	2017	0.002535	0.000567	7.815e-06	336473	16183	320290	1	risk diff	Neale-B_UKBB_EUR_2017
rs635943	chr1:39852142	ENSG00000127603	MACF1	Diabetes diagnosed by doctor	Neale B	UKBB	European	2017	-0.002528	0.0005669	8.224e-06	336473	16183	320290	1	risk diff	Neale-B_UKBB_EUR_2017
rs586057	chr1:39858794	ENSG00000127603	MACF1	Diabetes diagnosed by doctor	Neale B	UKBB	European	2017	0.002538	0.0005669	7.542e-06	336473	16183	320290	1	risk diff	Neale-B_UKBB_EUR_2017
rs624971	chr1:39858947	ENSG00000127603	MACF1	Diabetes diagnosed by doctor	Neale B	UKBB	European	2017	0.002541	0.0005669	7.372e-06	336473	16183	320290	1	risk diff	Neale-B_UKBB_EUR_2017
rs1180375	chr1:39881040	ENSG00000127603	MACF1	Diabetes diagnosed by doctor	Neale B	UKBB	European	2017	0.002529	0.0005669	8.139e-06	336473	16183	320290	1	risk diff	Neale-B_UKBB_EUR_2017
rs1180376	chr1:39884433	ENSG00000127603	MACF1	Diabetes diagnosed by doctor	Neale B	UKBB	European	2017	-0.00256	0.000567	6.306e-06	336473	16183	320290	1	risk diff	Neale-B_UKBB_EUR_2017
rs1617212	chr1:39886773	ENSG00000127603	MACF1	Diabetes diagnosed by doctor	Neale B	UKBB	European	2017	-0.002528	0.0005669	8.235e-06	336473	16183	320290	1	risk diff	Neale-B_UKBB_EUR_2017
rs663892	chr1:39889677	ENSG00000127603	MACF1	Diabetes diagnosed by doctor	Neale B	UKBB	European	2017	0.002527	0.000567	8.31e-06	336473	16183	320290	1	risk diff	Neale-B_UKBB_EUR_2017
rs1180384	chr1:39892774	ENSG00000127603	MACF1	Diabetes diagnosed by doctor	Neale B	UKBB	European	2017	-0.002524	0.0005668	8.469e-06	336473	16183	320290	1	risk diff	Neale-B_UKBB_EUR_2017
rs625384	chr1:39893093	ENSG00000127603	MACF1	Diabetes diagnosed by doctor	Neale B	UKBB	European	2017	0.002556	0.000567	6.523e-06	336473	16183	320290	1	risk diff	Neale-B_UKBB_EUR_2017
rs683135	chr1:39895460	ENSG00000127603	MACF1	Diabetes diagnosed by doctor	Neale B	UKBB	European	2017	0.002515	0.0005669	9.139e-06	336473	16183	320290	1	risk diff	Neale-B_UKBB_EUR_2017
rs596705	chr1:39903129	ENSG00000127603	MACF1	Diabetes diagnosed by doctor	Neale B	UKBB	European	2017	-0.002542	0.000567	7.367e-06	336473	16183	320290	1	risk diff	Neale-B_UKBB_EUR_2017
rs1180372	chr1:39904612	ENSG00000127603	MACF1	Diabetes diagnosed by doctor	Neale B	UKBB	European	2017	-0.002513	0.0005668	9.232e-06	336473	16183	320290	1	risk diff	Neale-B_UKBB_EUR_2017
rs588326	chr1:39908726	ENSG00000127603	MACF1	Diabetes diagnosed by doctor	Neale B	UKBB	European	2017	-0.002505	0.0005669	9.88e-06	336473	16183	320290	1	risk diff	Neale-B_UKBB_EUR_2017
[truncated: 17,373 more rows]

## Sheet: S3
Supplementary Table 3: Screen of smoking related SNPs in the Phenoscanner.
[truncated: 14 more rows]

[truncated: 2 more sheets: S4, S5]
